# Supplementary material for: A novel application of X-ray computed tomography towards the characterization and interpretation of phase formations, mineral parageneses, and internal features in ancient copper slag from Tepe Hissar, Iran
Source: PLoS One. 2025 Nov 11;20(11):e0336603. doi: 10.1371/journal.pone.0336603 (PMC12604785; doi:10.1371/journal.pone.0336603)
Supplement: S2 Appendix — (XLSX) [file pone.0336603.s002.xlsx]

## Sheet: Table 8
Table 8. SEM-EDS analyses of the mineralizations within the crevice between the droplet and the ‘Mid-sized’ pore in slag H78-S45B. Analyses revealed several copper-iron-arsenide crystals belonging to the tetragonal and tetragonal dipyramidal systems (1–3, 5, 7), with (8) being precipitating copper globules. Analyses 4, 6, 9, 10, and 11 provide an overview of the region's general chemistry and are…
No.	C	O	Na	Mg	Al	Si	S	Cl	K	Ca	Fe	Cu	As	Se
1	1.77	1.92	0	0.04	0.1	0.61	0.05	0.12	0.01	0.02	42.15	15.69	32.28	5.24
2	3.51	3.93	0	0	0.23	0.89	0.01	0.05	0.05	0.15	39.04	19.82	28.12	4.2
3	2.02	2.53	0	0.04	0.06	0.56	0.05	0	0.03	0.01	42.85	14.72	35.78	1.35
4	2.85	5.29	0	0.13	0.12	0.66	0.09	0.14	0.01	0.16	54.95	27.27	2.1	6.24
5	3.01	3.03	0	0.02	0.03	0.65	0.05	0.11	0.03	0.19	44.95	37.21	9.24	1.46
6	3.09	3.85	0	0	0.16	0.8	0.07	0.15	0.05	0.04	64.39	17.55	5.02	4.83
7	2.27	3.47	0	0.08	0.25	0.94	0.03	0.09	0.04	0.21	45.53	20.84	23.81	2.44
8	2.64	2.5	0	0	0.16	0.69	0.06	0.1	0.01	0.1	5.25	82.35	0.93	5.2
9	12.53	17.46	0	0	0.3	2.5	0.13	0.13	0.09	0.49	3.68	47.12	3.84	11.73
10	4.51	6.79	0	0	0.12	1.01	0.08	0.14	0.03	0.21	41.23	31.61	3.78	10.49
11	5	4.85	0	0	0.13	0.94	0.11	0.14	0	0.19	52.67	23.35	6.97	5.66

## Sheet: Table 7
Table 7. SEM-EDS of the large silvery droplet in slag S45B. Analyses ‘Inner’ correspond with cuprite (1 – 3) between grains of Cu2S (4, 5). Cuprite was also found within the droplet’s internal pore (6 – 11). Analyses ‘Outer’ showed cuprite (1, 8 - 10), fayalite (2), hedenbergite (3), chalcocite (4 - 6), agreeing with the ‘Inner’ analyses, atacamite/paratacamite (11, 13), and indeterminable copper…
No./Inner	C	O	Na	Mg	Al	Si	S	Cl	K	Ca	Fe	Cu	As	Se
1	1.69	5.84	0	0	0.21	1.11	0.7	1	0.02	0.18	1.02	81.8	1.48	4.95
2	1.08	9.76	0	0	0.14	0.51	1.98	1.24	0.11	0.2	0.29	79.76	3.33	1.6
3	2.84	11.8	0	0.32	0.09	1.06	4.4	1	0.05	0.12	0.62	72.42	2.63	2.63
4	1.69	1.01	0	0.09	0.05	0.49	17.33	0.51	0.04	0.13	0.45	70.04	1.74	6.43
5	1.41	1.52	0	0.08	0.21	0.61	18.67	0.6	0.01	0.07	0.46	72.91	1.46	1.97
6	1.61	10.24	0	0.16	0.21	0.58	0.2	1.78	0.05	0.02	0.32	72.47	5.73	6.64
7	0.81	6.74	0	0	0.06	0.45	0.15	1.81	0.16	0.06	0.32	77.26	2.93	9.25
8	1.03	9.32	0	0	0.13	0.4	0.37	0.88	0.05	0	0.01	70.79	4.85	12.17
9	2.35	8.19	0	0	0.26	3.92	0.52	0.75	0	0.24	1.34	75.5	0	6.92
10	6.7	10.92	0	0.07	0.28	1.43	0.86	0.87	0.01	0.28	0.9	69.7	2.92	5.05
11	4.21	14.99	0	0.5	0.27	1.13	1.9	0.94	0.1	0.28	0.75	59.82	4.13	10.98
No./Outer
1	0.45	1.77	0	0	0.19	0.44	0.29	0.79	0.07	0.15	1.7	89.79	4.12	0.23
2	0	31.29	2.23	0.25	3.47	23.28	0	0.51	1.09	1.34	31.71	0.78	2.34	1.71
3	0	33.02	1.63	2.04	3.62	28.19	0	0.29	0.4	12.22	17.09	0.21	0.72	0.58
4	0.78	1.49	0	0	0.1	0.43	19.01	0.35	0.06	0.09	0.69	73.21	0	3.78
5	2.7	2.68	0	0	0.16	0.64	17.16	1	0.02	0.1	0.68	70.57	1.92	2.37
6	0.16	0.71	0	0	0.15	0.37	18.4	1	0	0.11	0.81	75.2	1.38	1.71
7	0	20.74	0	0	0.67	0.62	0.27	1.35	0.14	0.01	20.09	23.12	31.17	1.82
8	2.76	6.46	0	0.13	0.19	1.48	0.19	0.73	0.04	0.12	1.83	80.29	1.49	4.29
9	5.11	6.22	0.33	0.2	0.34	1.73	3.2	1.59	0.01	2.78	3.97	71.57	0.51	2.44
10	3.72	7.41	0	0	0.12	0.48	0.27	1.3	0.09	0.23	1.53	79.63	2.66	2.56
11	1.49	5.16	0	0.06	0.13	0.83	0.4	17.45	0.03	0.04	2.64	63.4	3.08	5.28
12	2.1	19.21	0.85	0	0.93	0.62	0.86	1.96	0.34	0.03	28.11	8.3	33.36	3.34
13	1.23	12.85	0	0	0.2	0.68	0.18	21.17	0	0.17	2.15	58.57	0	2.79

## Sheet: Table 6
Table 6. SEM-EDS of the teal droplet in slag H76-S37A2. Analyses ‘Inner’ showed atacamite or paratacamite (4, 5, 6, 7) and covellite (2, 3, 8, 9, 10, 11, 12, 13, 14). Analysis 1 is also covellite, but since it was taken across a broad region that includes the initial covellite grain and slip line corrosion, it also contains Cl. Analyses ‘Outer’ also showed phases with more impurities, including m…
No./Inner	C	O	Na	Mg	Al	Si	S	Cl	K	Ca	Fe	Cu	As	Se
1	1.65	25.38	0	0.61	0.19	4.27	4.46	5.97	0.35	2.32	0.96	50.04	1.84	1.97
2	0.52	4.45	0	0	0.09	0.4	26.85	0.6	0.11	0.21	0.52	63.74	2.22	0.29
3	1.31	9.93	0	0	0.23	1.43	22.81	0.43	0.15	0.58	1.08	58.09	0.78	3.17
4	0.73	20.3	0	0.15	0.23	0.26	0.14	15.7	0.17	0.24	0.78	54.48	2.12	4.7
5	0.76	17.47	0	0.24	0.25	1	2.38	13.16	0.16	0.46	0.44	59.64	1.72	2.31
6	0.44	18.48	0	0.21	0.27	0.41	0.33	15.9	0.04	0.62	1.13	59.25	0.18	2.73
7	0.39	17.5	0	0.08	0.17	1.15	0.57	14.59	0.15	0.78	0.83	57.24	2.18	4.36
8	0.68	3.26	0	0	0.08	1.75	22.04	0.74	0.26	0.83	1.4	64.7	1.55	2.71
9	0.66	6.75	0	0.18	0.16	1.39	22.4	0.8	0.19	0.97	0.51	63.06	0.96	1.96
10	0.23	0.51	0	0.05	0.04	0.13	28.97	0.22	0.02	0	0.26	62.83	1.76	4.97
11	0.71	1.78	0	0.07	0.08	0.44	28.98	0.34	0.19	0.2	0.47	62.87	0.97	2.9
12	0.92	1.98	0	0	0.12	0.39	27.61	0.29	0.03	0.23	0.45	63.05	0.43	4.48
13	0.13	10.41	0	0.08	0.05	1.8	19.14	2.45	0.23	3.01	0.53	56.82	0.86	4.49
14	0.99	6.73	0	0	0.22	1.82	22.16	0.72	0.14	0.61	0.48	61.88	1.12	1.28
No./Outer
1	0.62	22.83	0.25	0.55	1.19	0.29	0.08	0.2	0.07	0.2	67.66	1	0.73	3.06
2	3.68	2.85	0	0.15	0.46	1.31	0.09	0.44	0.08	0.41	2.85	81.88	1.3	4.48
3	1.35	1.87	0	0	0.15	0.26	0.19	0.76	0	0.25	1.58	89.39	1.93	2.27
4	2.57	2.32	0	0	0.09	0.32	0.12	1.22	0.05	0.14	2.04	87.58	1.4	2.14
5	0.96	1.76	0	0.11	0.12	0.27	0.13	0.83	0.09	0.11	1.76	84.84	2.58	6.44
6	0.11	23.98	0.26	0.52	1.26	0.19	0.1	0.06	0.14	0.11	69.5	0.82	0.54	2.4
7	0.23	24.14	0.27	0.76	1.51	0.31	0.04	0.06	0.03	0.26	67.04	0.87	1.82	2.64
8	1.09	26.13	0.65	0.35	2.2	6.85	0.11	0.6	0.71	1.09	53.54	2.35	2.37	1.95
9	3.74	2.94	0	0	0.26	0.89	1.28	0.59	0.11	0.46	2.57	83.31	1.16	2.7
10	0.46	29.8	1.83	1.9	5.49	28.7	0.03	0.66	0.96	11.3	15.91	1.34	1.17	0.45
11	0.07	23.55	1.19	0.16	2.39	6.15	0.06	0.19	0.44	0.39	60.17	0.72	2.09	2.44

## Sheet: Table 5
Table 5. SEM-EDS analyses of the area below the As-rich top identified by XRF in slag H76-S39. The amount of As varies from less than a percent to just above 35 wt.%. The implication of high As levels in this region is that the resultant mineralogy is derived from weathering rather than pyrometallurgy. The SEM-EDS analyses align with scorodite for samples 1, 5, and 12, and with parascorodite for …
No.	C	O	Na	Mg	Al	Si	S	Cl	K	Ca	Fe	Cu	As
1	4.86	28.57	0.19	0	0.1	28.11	0.41	0.28	0.38	4.73	13.31	0.08	18.98
2	4.14	22.4	0.73	0.22	1.9	10.5	0.32	0.19	0.57	1.46	55.74	0.31	1.49
3	10.69	32.66	0.8	0.88	1.91	20.32	0.12	0.01	1.18	0.96	28.35	0.46	1.66
4	3.64	13.89	0.1	0.46	0.47	8.07	0.45	0.1	1.42	8.57	28.07	0.4	34.36
5	14.18	33.34	0.66	0	0.07	5.03	0.39	0.19	0.8	6.87	17.86	0.4	20.2
6	2.08	34.36	0.35	1.31	1.51	23.39	0.15	0.09	1.63	1.41	30.92	0.19	2.61
7	4.16	37.19	1.67	0.36	2.45	27.43	0.24	0.1	1.08	6.61	17.71	0.21	0.79
8	15.57	39.19	0.13	7.07	1.08	20.63	0.15	0.05	1.24	1.55	11.63	0.59	1.1
9	11.9	39.33	0.18	0.2	0.97	34.14	0.64	0.13	0.46	0.5	8.95	2.38	0.2
10	8.86	36.81	1.21	0.12	1.48	26.59	0.83	0.05	1.02	5.43	16.1	0.36	1.14
11	14.35	33.04	0.75	0	0.93	10.94	0.4	0.19	0.79	5.59	17.44	0.88	14.7
12	6.45	33.93	0.11	0.81	0.64	12.71	0.2	0.07	0.39	1.18	38.72	0.33	4.47
13	9.37	29.24	0.99	0.48	2.81	24.39	0.74	0.2	1.12	3.92	23.54	0.46	2.73

## Sheet: Table 4
Table 4. SEM-EDS analyses of the large, irregularly shaped pore lining in slag H76-S39. The locations 'Top' and 'Bottom' correspond to opposite ends of the pore at its widest point. Analyses ‘Top’ showed high As impurities throughout, with most conforming to magnetite or hematite (1, 5), hedenbergite (2, 11), fayalite (3, 6, 7, 10), magnetite (4), calcite (8), and scorodite (9). Analyses ‘Bottom’…
No./Top	C	O	Na	Mg	Al	Si	S	Cl	K	Ca	Fe	Cu	As
1	0	37.57	0.14	0	0.17	1.9	0.79	1.14	0.28	0.41	51.35	0.54	5.71
2	0	35.21	0.88	0	7.51	29.39	0.73	0.31	1.51	5.97	16.17	0.37	1.95
3	0	33.48	0.11	0	0.16	18.36	0.08	0.13	0.26	0.66	43.39	0.45	2.92
4	0	35.81	0.11	0	0.15	3.59	0.38	0.57	0.25	0.69	53.03	0.35	5.06
5	0	37.18	0.14	0	0.21	1.56	0.97	1.2	0.22	0.35	49.99	0.64	7.54
6	0.6	35.57	0.21	0	0.18	6.01	0.23	0.19	0.21	0.52	53.27	0.44	2.57
7	0	34.29	0.1	0	0.27	17.47	0.13	0.1	0.11	0.49	43.82	0.2	3.03
8	9.89	47.93	0.44	0	0.16	0.61	0.14	0.08	0.02	38.36	1.55	0.19	0.62
9	0.62	34.73	0.47	0	0.03	5.15	0.18	0.33	0.93	1.2	43.02	0.4	12.93
10	0.78	35.78	0.13	0	0.44	17.69	0.13	0.02	0.16	0.44	41.56	0.23	2.64
11	0	42.26	0.74	0	8.06	33.28	0.78	0.18	2.74	2.53	8.1	0.35	0.98
No./Bottom
1	0	37.16	0.28	0.06	0.16	1.71	0.72	0	0.1	0.4	57.78	0.56	1.07
2	7.42	26.92	0.02	0	0.14	2.98	0.28	1.72	0.09	1.8	55.75	0.37	2.5
3	12.01	29.09	0.05	0	0.08	1.22	0.65	1.87	0.14	0.85	52.23	0.63	1.18
4	15.37	50.07	0.42	0.36	0.15	11.23	0.34	0.17	0.02	19.59	1.27	0.16	0.84
5	9.44	40.92	0.2	0.21	0.23	5.69	0.2	0.35	0.24	0.81	39.11	0.34	2.25
6	12.1	52.77	0.57	0.19	0.08	3.23	0.19	0.16	0	28.24	0.77	0.18	1.52
7	6.07	36.39	1.09	0	8.22	26.89	0.77	0.28	1.55	6.18	10.53	0.44	1.59
8	12.63	40.35	0.41	0.13	0.25	1.3	0.03	0.07	0	41.82	1.52	0.29	1.2
9	5.13	31.53	0.31	0	0.1	1.64	0.43	0.62	0.12	0.59	55.19	0.52	3.82
10	0.65	27.49	0.18	0	0.13	1.95	0.48	0.57	0.11	0.87	64.15	0.41	3.01
11	3.05	10.71	0.03	0	0.02	0.97	0.37	1.37	0.05	3.93	75.3	0.28	3.91
12	2.1	51.7	0.25	0.04	0.38	43.64	0.04	0.07	0.33	0.3	0.74	0.12	0.27

## Sheet: Table 3
Table 3. Slag H76-S39 SEM-EDS analyses showed secondary calcite (1, 2, 3, 4), hematite (5, 6), and gypsum (7, 8). The calcite in the void was either nested (1) or lined (2, 3, 4). These minerals were confirmed to be present in the bulk powder XRD analysis.
No.	C	O	Na	Mg	Al	Si	S	Cl	K	Ca	Fe	Cu	As
1	8.29	51.04	0.09	0	0.73	3.39	0.21	0	0	29.24	7.01	0	0
2	11.98	53.28	0.63	0.33	0.19	0.51	0.08	0.26	0	32.62	0.12	0	0
3	4.16	39.15	0.39	0.13	0.27	0.5	0.06	0.07	0	52.62	2.66	0	0
4	10.13	47.72	0.68	0.05	0.11	0.37	0.05	0.08	0	40.51	0.31	0	0
5	1.12	37.87	0.16	0	0.36	4.68	0.46	0.54	0.45	2.22	47.61	4.51	0
6	2.28	33.91	0.05	0	0.3	3.4	0.67	0	0.35	2.96	52.96	3.13	0
7	1.52	53.85	0.18	0.03	0.05	0.41	22.62	0	0	20.18	1.15	0	0
8	1.75	42.44	0.15	0.06	0.19	0.99	24.58	0	0.13	24.77	4.93	0	0
Supplementary S2: Complete EDS Analysis Data

## Sheet: Table 2
Table 2. X-ray fluorescence analyses of slags H76-S39, H76-S37A, and H76-S45B converted to oxides and given in wt. %. Postfixed numbers indicate additional analyses of the same slag, and ‘*’ a prior analysis by Thornton (2009).
Artifact No.	PbO	As2O3	ZnO	CuO	FeO	MnO	CaO	K2O	Al2O3	P2O5	SiO2	Cl	SO3	MgO	FeO:SiO2
H76-S39*	0.01	0.43	0.16	0.01	54.81	0.06	4.8	0.83	5.56	0.31	28.74	0.11	1.85	1.23	1.91
H76-S39	0	3.56	0.82	0.77	56.99	0	3.5	0.96	3.46	0.19	16.7	0.72	10.37	1.96	3.41
H76-S39-2	0.01	0.27	0.11	0	52.03	0.03	4.13	0.7	7.64	0.3	33.33	0.1	1.38	0	1.56
H76-S39-3	0	6.13	0.15	0.04	58.25	0.05	8.75	1.51	1.23	9.92	9.16	0.19	1.1	3.53	6.36
H76-S37A	0.1	0.03	0.76	5.47	25.92	0.47	10.75	1.37	8.7	0.32	41.02	0.73	2.02	2.33	0.63
H76-S45B	0.05	0.12	0	43.67	11.68	0.29	6.14	1.03	3.64	0.2	25.12	5.72	2.34	0	0.47
H76-S45B-2	0.03	0.62	0	63.73	2.73	0.08	4.02	0.36	1.97	0	6.32	8.69	11.44	0	0.43
