# Supplementary material for: A novel application of X-ray computed tomography towards the characterization and interpretation of phase formations, mineral parageneses, and internal features in ancient copper slag from Tepe Hissar, Iran
Source: PLoS One. 2025 Nov 11;20(11):e0336603. doi: 10.1371/journal.pone.0336603 (PMC12604785; doi:10.1371/journal.pone.0336603)
Supplement: S3 Appendix — (MD) [file pone.0336603.s003.md]

#################################
###-------First Script--------###
#################################

library(CHNOSZ)

# For slag H76-S39, focusing on arsenic-containing minerals like scorodite

# Add custom thermodynamic data
tryCatch({
  add.OBIGT(file = "cu_all_species_with_additions.csv")
  add.OBIGT(file = "cu_aux_with_additions.csv")
  add.OBIGT(file = "liu-2022-large.csv")
  add.OBIGT(file = "liu-2022-aux.csv")
  add.OBIGT(file = "liu-2022-small.csv")
  add.OBIGT(file = "paired_down_new.csv")
}, error = function(e) {
  stop("Error loading thermodynamic data: ", e$message)
})

### PARAMETERS ###
# vary (1 M=0, 0.1=-1, 10^-2=-2, 10^-3=-3) to match King diagrams in mol/dm^-3 or M
params <- list(
  T = 25,
  P = 1.4,
  loga_S = -7, # Sets the logarithm (base 10) of the activity of total dissolved sulfur
  a_Cl = NULL,  #  (corresponding to a total dissolved sulfur activity of 0.001) is relevant in scenarios where sulfide concentrations are moderately elevated
  loga_Fe = -2, # Sets the logarithm of the activity of total dissolved iron (changed from Cu to Fe)
  loga_As = 0, # Adding arsenic parameter for scorodite formation
  loga_Si = -2,
  loga_C = -3, #-3.5, an estimate based on 3m depth
  a_H2O = 0, # contra Fontana 2007 and Lee et al. 2018 since soil salinity is known
  # An ionic strength of 0.76 mol/L is representative of seawater or high-salinity groundwater
  pH = c(2, 8),
  Eh = c(-0.5, 1.2), 
  res = 1000,
  IS = NULL 
)

# Solubility contour levels
#solubility_levels <- c(2, 1)  # Levels for equisolubility lines

# Calculate Cl- activity from soil EC
EC_soil <- 4830   # Soil salinity in μS/cm 
TDS_mg_L <- EC_soil * 0.65  # Conversion factor from EC to TDS
NaCl_mol_L <- (TDS_mg_L/1000) / 58.44 

# Convert T from Celsius to Kelvin and P from bar to bars
TK <- params$T + 273.15
Pbar <- params$P

# Get Debye-Hückel parameters
w <- water("A_DH", T=TK, P=Pbar) 
print(paste("T(K):", TK, "P(bar):", Pbar))
print("Water output:")
print(w)

A_DH <- as.numeric(w[1,1]) 
B_DH <- as.numeric(water("B_DH", T=TK, P=Pbar)[1,1])

# Extended Debye-Hückel equation
IS <- NaCl_mol_L
params$IS <- IS
a0 <- 3.5   # extended Debye-Hückel equation
gamma <- -A_DH * 1^2 * sqrt(IS) / (1 + B_DH * a0 * sqrt(IS))
NaCl_log10_activity <- log10(NaCl_mol_L) + gamma
params$a_Cl <- NaCl_log10_activity

print(paste("A_DH:", A_DH))
print(paste("B_DH:", B_DH))
print(paste("gamma:", gamma))
print(paste("log10 activity:", NaCl_log10_activity))

### SYSTEM SETUP ###
basis(c("Fe+3", "SO4-2", "H2O", "H+", "e-", "AsO4-3", "CO2", "SiO2"))
basis("SO4-2", params$loga_S)
basis("Fe+3", params$loga_Fe)
basis("SiO2", params$loga_Si)
basis("H2O", params$a_H2O) # unity
basis("AsO4-3", params$loga_As)  # Adding arsenate for scorodite formation
basis("CO2", params$loga_C)  # Setting CO2 gas fugacity to 10^-3.5 (common atmospheric value)
print(basis())

# Include Fe species and reduce from all available with #
icr <- c("scorodite", "magnetite", "symplesite", "pyrite", "pyrrhotite",
         "hematite", "fayalite", "arsenopyrite", "maghemite", "iron",
         "ferrous-oxide", # "hydronium jarosite", "rhomboclase", #  "ferricopiapite",
         # "lepidocrocite", # "melanterite",
         "loellingite", "westerveldite", "ferric arsenate,amorphous",            
         "wustite", "Fe3As2", "Fe2As", # "kankite",              
         "pyrrhotite", #"tooeleite", # "bukovskyite",              
         #"Fe3(AsO4)2", "angelellite", "kamarizaite",          
         #"zykaite", # "bfas-1", "bfas-2", "bfas-3", "bfas-4", # basic ferric arsenate sulfate
         "siderite", "fayalite", "chukanovite", "FeAsO4"
         )

# Include aqueous species that are actually present

iaq <- c("Fe+2", "Fe+3", "FeO", "FeO2-")

### Colored fields ###
species(icr)
species(iaq, params$loga_Fe, add=TRUE)
m <- mosaic(list(c("SO4-2", "HSO4-", "HS-", "H2S"), 
                 c("AsO4-3", "H3AsO4", "H2AsO4-", "HAsO4-2", "H2AsO4-", "H3AsO4", "H3AsO3", "H2AsO3-"),
                 c("CO2", "HCO3-", "CO3-2"), 
                 c("Fe+3", "FeAsO4"),
                 c("SiO2")
),
pH = c(params$pH, params$res),
Eh = c(params$Eh, params$res),
T = params$T,
P = params$P,
IS = params$IS,
blend = TRUE
)

# Define custom fill colors for specific minerals
# Get current species and their indices
current_species <- species()
species_names <- sapply(current_species$ispecies, function(i) info(i)$name)

# Print all available species to help with debugging
print("All species in the system:")
print(species_names)
print("All species in m$A.species:")
print(m$A.species$species$name)

# Initialize fill colors with a default color (white)
n_solids <- length(m$A.species$species$name)
fill_colors <- rep("white", n_solids)

# Find indices for our target minerals (Fe minerals)
# Most are for testing
scorodite_idx <- match("scorodite", m$A.species$species$name)
pyrrhotite_idx <- match("pyrrhotite", m$A.species$species$name)
pyrite_idx <- match("pyrite", m$A.species$species$name)  # FeS2
magnetite_idx <- match("magnetite", m$A.species$species$name)  # Fe3O4
hematite_idx <- match("hematite", m$A.species$species$name)  # Fe2O3
fayalite_idx <- match("fayalite", m$A.species$species$name)  # FeOOH
ferrihydrite_idx <- match("Fe(OH)3", m$A.species$species$name)
siderite_idx <- match("siderite", m$A.species$species$name)  # FeCO3 (added for CO2 system)

# Set custom colors for our target minerals
if(!is.na(scorodite_idx)) fill_colors[scorodite_idx] <- "#cfeeaf"
if(!is.na(pyrrhotite_idx)) fill_colors[pyrrhotite_idx] <- "#b0afee"
if(!is.na(pyrite_idx)) fill_colors[pyrite_idx] <- "#eeeeaf"
if(!is.na(magnetite_idx)) fill_colors[magnetite_idx] <- "#afcfee"
if(!is.na(hematite_idx)) fill_colors[hematite_idx] <- "#ff9999"
if(!is.na(fayalite_idx)) fill_colors[fayalite_idx] <- "#ffcc99"
if(!is.na(ferrihydrite_idx)) fill_colors[ferrihydrite_idx] <- "#d99bff"
if(!is.na(siderite_idx)) fill_colors[siderite_idx] <- "#99cc99"  # Green for siderite

# Print the resulting fill_colors array
print("Final fill_colors array:")
print(fill_colors)

# Create filename from basis species
species_list <- c("Fe", "As", "S", "Si", "C", "O", "H")  # Updated species list with C

# Uncomment filename and svg to create filename from basis species and output PDF
# filename <- paste0(paste(species_list, collapse="-"), "_system.svg")

# Open PDF device before plotting
# svg(filename)

# Set margins and other graphical parameters
par(mar = c(4.5, 3.5, 3, 2))
par(xpd = TRUE)

# Plot the diagram with the updated fill colors
diagram(m$A.species,
        names = FALSE,
        lty = 1,
        lwd = 1,
        fill = fill_colors,
        bold = FALSE)

### Aqueous species lines ###
species(icr)
species(iaq, params$loga_Fe)
a_aq <- affinity(pH = c(params$pH, params$res),
                 Eh = c(params$Eh, params$res),
                 T = params$T,
                 P = params$P,
                 IS = params$IS)
diagram(a_aq, add = TRUE, col = "#afafee", names = FALSE)

### Aqueous species labels ###
# Define species configurations
species_config <- list(
  aqueous = list(
    #list(name = "FeH2AsO4+2", x = 0.85, y = 1.3, angle = 0, custom_place = TRUE)
    #list(name = "FeO", x = 11.5, y = -0.9, angle = 0, custom_place = TRUE),
    #list(name = "Fe+2", x = 4, y = -0.1, angle = 0, custom_place = TRUE)
    #list(name = "FeOH+2", x = 3, y = 1.0, angle = 0, custom_place = TRUE)
    #list(name = "Fe(AsO4)0.7(SO4)0.24(OH)0.42·0.16H2O", x = 3, y = 1.0, angle = 0, custom_place = TRUE),
    #list(name = "Fe(AsO4)0.73(SO4)0.27(OH)0.27·0.26H2O", x = 3, y = 1.0, angle = 0, custom_place = TRUE)
  ),
  mineral = list(
    list(name = "scorodite", x = 4, y = 1.1, angle = 0, custom_place = TRUE),
    #list(name = "pyrrhotite", x = 8, y = 0.2, angle = 0, custom_place = TRUE),
    #list(name = "Fe(AsO4)0.7(SO4)0.24(OH)0.42·0.16H2O", x = 3, y = 1.0, angle = 0, custom_place = FALSE),
    #list(name = "Fe(AsO4)0.73(SO4)0.27(OH)0.27·0.26H2O", x = 3, y = 1.0, angle = 0, custom_place = FALSE),
    #list(name = "Fe+3", x = 0.4, y = 0.95, angle = 0, custom_place = TRUE),
    list(name = "Fe+2", x = 2.5, y = 0.3, angle = 0, custom_place = TRUE),
    #list(name = "bfas-1", x = 1.5, y = 1.05, angle = 0, custom_place = TRUE),
    #list(name = "siderite", x = 5.25, y = 0, angle = 0, custom_place = TRUE),
    list(name = "pyrrhotite", x = 9, y = -0.55, angle = 0, custom_place = TRUE),
    list(name = "hematite", x = 5, y = 0.5, angle = 0, custom_place = TRUE),
    list(name = "magnetite", x = 7.6, y = -0.46, angle = 0, custom_place = TRUE)
  )
)

# Process aqueous species labels
process_aqueous_labels <- function(a_aq, species_config) {
  # Initialize displacement vectors
  dy_aq <- rep(-0.1, length(a_aq$species$name))
  angles <- rep(0, length(a_aq$species$name))
  
  # Set displacements and angles based on configuration
  for (i in seq_along(a_aq$species$name)) {
    species_name <- a_aq$species$name[i]
    config <- Find(function(x) x$name == species_name, species_config$aqueous)
    
    if (!is.null(config)) {
      if (config$custom_place) {
        dy_aq[i] <- 1000  # Large displacement for custom placement
      }
      angles[i] <- config$angle
    }
  }
  
  list(dy = dy_aq, angles = angles)
}

# Apply aqueous labels
aq_labels <- process_aqueous_labels(a_aq, species_config)
rx <- diff(par("usr")[1:2])

# Draw automatic labels with rotation
diagram(a_aq, add = TRUE, lty = 1, lwd = 0.615, col = 4, dx = -rx/700,
        dy = aq_labels$dy, col.names = "white", 
        srt = aq_labels$angles)
diagram(a_aq, add = TRUE, lty = 0, col = 4, dy = aq_labels$dy,
        col.names = "#202199", srt = aq_labels$angles)

# Add custom-placed aqueous labels
custom_aq <- Filter(function(x) x$custom_place, species_config$aqueous)
for(species in custom_aq) {
  rx <- diff(par("usr")[1:2])/700
  ry <- diff(par("usr")[3:4])/700
  
  # Create expression based on species name
  expr <- switch(species$name,
                 "Fe+2" = expression(Fe^{"+2"}),
                 "FeO" = expression(FeO)
                 #"FeH2AsO4+2" = expression(Fe*H[2]*AsO[4]^{"+2"}) #CuClO[3]^{"+"}
                 #"Fe(AsO4)0.7(SO4)0.24(OH)0.42·0.16H2O" = expression(BFAS),
                 #"Fe(AsO4)0.73(SO4)0.27(OH)0.27·0.26H2O" = expression(BFAS)
  )
  
  # Draw outline and text with specified rotation
  text(species$x - rx, species$y, expr, col = "white", lwd = 0.615, srt = species$angle)
  text(species$x, species$y, expr, col = "#202199", srt = species$angle)
}

### Mineral boundaries and labels ###
species(icr)
species(iaq, params$loga_Fe, add=TRUE)
a_cr <- affinity(pH = c(params$pH, params$res),
                 Eh = c(params$Eh, params$res),
                 T = params$T,
                 P = params$P,
                 IS = params$IS)

# Process mineral labels
process_mineral_labels <- function(species_list, species_config) {
  dy_min <- rep(0, length(species_list$name))
  angles <- rep(0, length(species_list$name))
  
  for (i in seq_along(species_list$name)) {
    species_name <- species_list$name[i]
    config <- Find(function(x) x$name == species_name, species_config$mineral)
    
    if (!is.null(config)) {
      if (config$custom_place) {
        dy_min[i] <- 1000
      }
      angles[i] <- config$angle
    }
  }
  
  list(dy = dy_min, angles = angles)
}

# Use abbreviations for minerals
species_abbrvs <- sapply(species()$ispecies, function(i) {
  if(info(i)$state == "cr") {
    info(i)$abbrv
  } else {
    info(i)$name
  }
})

# Apply mineral labels
min_labels <- process_mineral_labels(species(), species_config)
rx <- diff(par("usr")[1:2])

# Draw boundaries and automatic labels
diagram(m$A.species, fill = NA, names = species_abbrvs, lty = 5, lwd = 0.615,
        add = TRUE, dy = min_labels$dy, dx = -rx/700,
        col.names = "white", srt = min_labels$angles)
diagram(m$A.species, fill = NA, names = species_abbrvs, lty = 0,
        add = TRUE, dy = min_labels$dy, col.names = "black",
        srt = min_labels$angles)

# Add custom-placed mineral labels
custom_min <- Filter(function(x) x$custom_place, species_config$mineral)
for(species in custom_min) {
  rx <- diff(par("usr")[1:2])/700
  ry <- diff(par("usr")[3:4])/700
  
  # Create expression based on species name
  expr <- switch(species$name,
                 "magnetite" = expression(Mag),
                 "scorodite" = expression(Sco),
                 #"pyrrhotite" = expression(Pyh),
                 "hematite" = expression(Hem),
                 #"Fe+3" = expression(Fe^{"+3"}),
                 "Fe+2" = expression(Fe^{"+2"})
                 #"bfas-1" = expression("BFAS-1"),
                 #"siderite" = expression(Sd),
                 #"Fe(AsO4)0.7(SO4)0.24(OH)0.42·0.16H2O" = expression(BFAS),
                 #"Fe(AsO4)0.73(SO4)0.27(OH)0.27·0.26H2O" = expression(BFAS)
  )
  
  # Draw outline and text with specified rotation
  text(species$x - rx, species$y, expr, col = "white", lwd = 0.615, srt = species$angle)
  text(species$x, species$y, expr, col = "black", srt = species$angle)
}

# Add Arsenic speciation lines
basis(c("H2O", "H+", "e-", "AsO4-3"))
species(c("AsO4-3", "HAsO4-2", "H2AsO4-", "H3AsO4", "H3AsO3"))
a_arsenic <- affinity(pH = c(params$pH, params$res), Eh = c(params$Eh, params$res), T = params$T, P = params$P, IS = params$IS)

# Create custom names for arsenic species
arsenic_species_names <- sapply(a_arsenic$species$ispecies, function(i) {
  if(info(i)$state == "cr") {
    # For minerals and elements (crystals), use abbreviations
    return(info(i)$abbrv)
  } else {
    # For aqueous species, use formula
    return(info(i)$formula)
  }
})

# Add arsenic species equilibrium lines with distinct styling
diagram(a_arsenic, fill = NA, add = TRUE, lty = 5, lwd = 1.2, col = "#d46031", 
        col.names = "white", min.dist = 1.5, bold = FALSE, 
        names = arsenic_species_names, srt = 0, lwd.names = 3)

diagram(a_arsenic, fill = NA, add = TRUE, lty = 5, lwd = 1.2, col = "#d46031", 
        col.names = "#d46031", min.dist = 1.5, bold = FALSE, 
        names = arsenic_species_names, srt = 0)

# Finish the diagram
water.lines(a_cr, col = "#56B4E9", lwd = 2, lty = 2)
title(bquote(paste("As-Fe-Si-C-H"[2], "O System")))

# Uncomment dev.off for PDF output
# dev.off()

# Reset the thermodynamic database
reset()


############################
####--Next Script-------####
############################
# For slag H76-S37A and -S45B, focusing on the distinctive blue crand atacamite

library(CHNOSZ)

# Add custom thermodynamic data
tryCatch({
  add.OBIGT(file = "cu_all_species_with_additions.csv")
  add.OBIGT(file = "cu_aux_with_additions.csv")
  add.OBIGT(file = "liu-2022-large.csv")
  add.OBIGT(file = "liu-2022-aux.csv")
  add.OBIGT(file = "liu-2022-small.csv")
  add.OBIGT(file = "paired_down_new.csv")
}, error = function(e) {
  stop("Error loading thermodynamic data: ", e$message)
})

### PARAMETERS ###
# vary (1 M=0, 0.1=-1, 10^-2=-2, 10^-3=-3) to match King diagrams in mol/dm^-3 or M
params <- list(
  T = 25,
  P = 1.4,
  loga_S = -2, # Sets the logarithm (base 10) of the activity of total dissolved sulfur
  a_Cl = NULL,  #  (corresponding to a total dissolved sulfur activity of 0.001) is relevant in scenarios where sulfide concentrations are moderately elevated
  loga_Cu = 0, #  Sets the logarithm of the activity of total dissolved copper
  loga_Fe = -15,
  a_H2O = 0, # contra Fontana 2007 and Lee et al. 2018 since soil salinity is known
  # An ionic strength of 0.76 mol/L is representative of seawater or high-salinity groundwater
  pH = c(2, 8),  # Higher sulfide concentrations and a loga_Cu of -6 can lead to the formation of a layer of chalcosite (Cu2S) covered by covellite (CuS)
  Eh = c(-0.5, 1.2), 
  res = 1000,
  IS = NULL 
)

# The solubility() function in CHNOSZ calculates the minimum activity of the element 
# (Cu) needed to saturate any solid phase at each Eh-pH point. It considers all 
# possible minerals (solid phases) and aqueous species in your system. At each Eh-pH 
# point, it determines which mineral is most stable and calculates how much of that element would dissolve into solution.

# Lower values (more negative) indicate lower solubility (less copper in solution)
# Higher values (less negative) indicate higher solubility (more copper in solution)

# Steep gradients (closely spaced contour lines) indicate rapid changes in solubility 
# with small changes in Eh or pH. Regions with very low solubility (e.g., -10 or lower)
# represent conditions where copper is effectively immobile

# Calculate Cl- activity from soil EC
EC_soil <- 4830   # Soil salinity in μS/cm near Dāmghān, Iran from Mohammadi and Mohammad 2023
# the measured EC range was found to be 6110–13,780 μS/cm, with higher values due to saltwater intrusion and the effects of gypsum and salty pollutants
TDS_mg_L <- EC_soil * 0.65  # Conversion factor from EC to TDS
# Calculates Total Dissolved Solids (TDS) in mg/L (TDS_mg_L) by multiplying EC_soil by a conversion factor of 0.65
NaCl_mol_L <- (TDS_mg_L/1000) / 58.44 # TDS (mg/L) = k * EC (μS/cm)

# Convert T from Celsius to Kelvin and P from bar to bars
TK <- params$T + 273.15
Pbar <- params$P

# Get Debye-Hückel parameters
w <- water("A_DH", T=TK, P=Pbar) # Calculates the temperature and pressure-dependent Debye-Hückel A parameter
print(paste("T(K):", TK, "P(bar):", Pbar))
print("Water output:")
print(w)

A_DH <- as.numeric(w[1,1]) # Extracts the numerical value of Debye-Hückel A from the output
B_DH <- as.numeric(water("B_DH", T=TK, P=Pbar)[1,1])
# calculates and extracts the numerical value of Debye-Hückel parameter B

# Extended Debye-Hückel equation
IS <- NaCl_mol_L
params$IS <- IS
a0 <- 3.5   # extended Debye-Hückel equation
gamma <- -A_DH * 1^2 * sqrt(IS) / (1 + B_DH * a0 * sqrt(IS))
NaCl_log10_activity <- log10(NaCl_mol_L) + gamma
params$a_Cl <- NaCl_log10_activity

print(paste("A_DH:", A_DH))
print(paste("B_DH:", B_DH))
print(paste("gamma:", gamma))
print(paste("log10 activity:", NaCl_log10_activity))

### SYSTEM SETUP ###
basis(c("Cu+2", "SO4-2", "Cl-", "H2O", "H+", "e-", "Fe+3", "AsO4-3"))
basis("SO4-2", params$loga_S)
basis("Cu+2", params$loga_Cu)
basis("Cl-", params$a_Cl)
basis("H2O", params$a_H2O) # unity
basis("Fe+3", params$loga_Fe)
print(basis())

# Include Cu species
icr <- c("chalcocite", "copper", "covellite", "cuprite",
         "tenorite", "spertiniite", "nantokite", "atacamite",
         "Cu37Cl62(SO4)2(OH)62×8H2O", "anilite", "djurleite", "Cu2SO4", # 
         "chalcocyanite", "chalcanthite", "brochantite", "posnjakite",
         "antlerite", "CuO·CuSO4",
         "chalcopyrite" #, "enargite"
         )

# Find aqueous species
iaq <- retrieve("Cu", c("O", "H", "S", "Cl", "Fe"), "aq")

### Colored fields ###
species(icr)
species(iaq, params$loga_Cu, add=TRUE)
m <- mosaic(list(c("SO4-2", "HSO4-", "HS-", "H2S"), 
                 c("Cl-", "HCl", "Cl2"),
                 c("Fe+3", "Fe+2")
                 ),
            pH = c(params$pH, params$res),
            Eh = c(params$Eh, params$res),
            T = params$T,
            P = params$P,
            IS = params$IS,
            blend = TRUE
            )

# Define custom fill colors for specific minerals
# Get current species and their indices
current_species <- species()
species_names <- sapply(current_species$ispecies, function(i) info(i)$name)

# Initialize fill colors
n_solids <- length(m$A.species$species$name)
fill_colors <- rep("white", n_solids)

# Find indices for our target minerals
atacamite_idx <- match("atacamite", m$A.species$species$name)
djurleite_idx <- match("djurleite", m$A.species$species$name)  # Cu2S
covellite_idx <- match("covellite", m$A.species$species$name)    # CuS
#copper_idx <- match("copper", m$A.species$species$name)

# Set custom colors for our target minerals
if(!is.na(atacamite_idx)) fill_colors[atacamite_idx] <- "#cfeeaf"
if(!is.na(djurleite_idx)) fill_colors[djurleite_idx] <- "#eeeeaf"
if(!is.na(covellite_idx)) fill_colors[covellite_idx] <- "#eecfaf"
#if(!is.na(copper_idx)) fill_colors[copper_idx] <- "#afeece"

# Print our target minerals for debugging
print("Target minerals in diagram:")
print(paste("Atacamite found:", !is.na(atacamite_idx)))
print(paste("Djurleite found:", !is.na(djurleite_idx)))
print(paste("Covellite found:", !is.na(covellite_idx)))

# Create filename from basis species
species_list <- c("Cu", "Fe", "S", "Cl", "O", "H")  # Extracted from basis() call

# Uncomment filename and svg to create filename from basis species and output PDF
# filename <- paste0(paste(species_list, collapse="-"), "_system.svg")

# svg(filename)
# Draw the diagram with custom colors

# Set margins and other graphical parameters
# Adding bottom margin for legend space
par(mar = c(4.5, 3.5, 3, 2))
par(xpd = TRUE)

diagram(m$A.species,
        names = FALSE,
        lty = 1,
        lwd = 2,
        fill = fill_colors,
        bold = FALSE)

### Aqueous species lines ###
species(iaq, params$loga_Cu)
a_aq <- affinity(pH = c(params$pH, params$res),
                 Eh = c(params$Eh, params$res),
                 T = params$T,
                 P = params$P,
                 IS = params$IS)
diagram(a_aq, add = TRUE, col = "#afafee", names = FALSE)

# Define aqueous and mineral species for custom placement
species_config <- list(
  aqueous = list(
    # Format: list(name = "species_name", x = x_coord, y = y_coord, angle = rotation_angle, custom_place = TRUE/FALSE)
    list(name = "CuClO3+", x = 10, y = 1.2, angle = 0, custom_place = TRUE),
    list(name = "CuHS", x = 3, y = 0.1, angle = 0, custom_place = TRUE)
  ),
  mineral = list(
    list(name = "djurleite", x = 5, y = 0.04, angle = 0, custom_place = TRUE),
    list(name = "copper", x = 5.8, y = 0.05, angle = 0, custom_place = TRUE)
  )
)

### Aqueous boundaries and labels ###
process_aqueous_labels <- function(a_aq, species_config) {
  # Initialize displacement vectors
  dy_aq <- rep(0, length(a_aq$species$name))
  angles <- rep(0, length(a_aq$species$name))
  
  # Set displacements and angles based on configuration
  for (i in seq_along(a_aq$species$name)) {
    species_name <- a_aq$species$name[i]
    config <- Find(function(x) x$name == species_name, species_config$aqueous)
    
    if (!is.null(config)) {
      if (config$custom_place) {
        dy_aq[i] <- 1000  # Large displacement for custom placement
      }
      angles[i] <- config$angle
    }
  }
  
  list(dy = dy_aq, angles = angles)
}

# Apply aqueous labels
aq_labels <- process_aqueous_labels(a_aq, species_config)
rx <- diff(par("usr")[1:2])

# Draw automatic labels with rotation
diagram(a_aq, add = TRUE, lty = 1, lwd = 0.615, col = 4, dx = -rx/700,
        dy = aq_labels$dy, col.names = "white", 
        srt = aq_labels$angles)
diagram(a_aq, add = TRUE, lty = 0, col = 4, dy = aq_labels$dy,
        col.names = "#202199", srt = aq_labels$angles)

# Add custom-placed aqueous labels
custom_aq <- Filter(function(x) x$custom_place, species_config$aqueous)
for(species in custom_aq) {
  rx <- diff(par("usr")[1:2])/700
  ry <- diff(par("usr")[3:4])/700
  
  # Create expression based on species name
  expr <- switch(species$name,
                 "CuClO3+" = expression(CuClO[3]^{"+"}),
                 "CuHS" = expression(CuHS),
                 "Cu(OH)4-2" = expression(Cu(OH)[4]^{-2})
  )
  
  substitute(bold(x), list(x = expr))
  # Draw outline and text with specified rotation
  text(species$x - rx, species$y, expr, col = "white", lwd = 0.615, srt = species$angle)
  text(species$x, species$y, expr, col = "#202199", srt = species$angle)
}

### Mineral boundaries and labels ###
species(icr)
species(iaq, params$loga_Cu, add=TRUE)
a_cr <- affinity(pH = c(params$pH, params$res),
                 Eh = c(params$Eh, params$res),
                 T = params$T,
                 P = params$P,
                 IS = params$IS)

# Process mineral labels
process_mineral_labels <- function(species_list, species_config) {
  dy_min <- rep(0, length(species_list$name))
  angles <- rep(0, length(species_list$name))
  
  for (i in seq_along(species_list$name)) {
    species_name <- species_list$name[i]
    config <- Find(function(x) x$name == species_name, species_config$mineral)
    
    if (!is.null(config)) {
      if (config$custom_place) {
        dy_min[i] <- 1000
      }
      angles[i] <- config$angle
    }
  }
  
  list(dy = dy_min, angles = angles)
}

# Use abbreviations for minerals
species_abbrvs <- sapply(species()$ispecies, function(i) {
  if(info(i)$state == "cr") {
    info(i)$abbrv
  } else {
    info(i)$name
  }
})

# Apply mineral labels
min_labels <- process_mineral_labels(species(), species_config)
rx <- diff(par("usr")[1:2])

# Draw boundaries and automatic labels
diagram(m$A.species, fill = NA, names = species_abbrvs, lty = 5, lwd = 0.615,
        add = TRUE, dy = min_labels$dy, dx = -rx/700,
        col.names = "white", srt = min_labels$angles)
diagram(m$A.species, fill = NA, names = species_abbrvs, lty = 0,
        add = TRUE, dy = min_labels$dy, col.names = "black",
        srt = min_labels$angles)

# Add custom-placed mineral labels
custom_min <- Filter(function(x) x$custom_place, species_config$mineral)
for(species in custom_min) {
  rx <- diff(par("usr")[1:2])/700
  ry <- diff(par("usr")[3:4])/700
  
  # Create expression based on species name
  expr <- switch(species$name,
                 "copper" = expression(Cu),
                 "djurleite" = expression(Dju),
                 "CuSO4×5H2O" = expression(CuH[10]*O[9]*S),
                 "Cu+2" = expression(Cu^{"+2"})
                 
  )
  
  # Draw outline and text with specified rotation
  text(species$x - rx, species$y, expr, col = "white", lwd = 0.615, srt = species$angle)
  text(species$x, species$y, expr, col = "black", srt = species$angle)
}

# Finish the diagram
water.lines(a_cr, col = "#56B4E9", lwd = 2, lty = 2)
title(bquote(paste("Cu-Fe-S-Cl-H"[2], "O System")))

# Uncomment dev.off for PDF output
# dev.off()

reset()
