# Supplementary material for: A novel application of X-ray computed tomography towards the characterization and interpretation of phase formations, mineral parageneses, and internal features in ancient copper slag from Tepe Hissar, Iran
Source: PLoS One. 2025 Nov 11;20(11):e0336603. doi: 10.1371/journal.pone.0336603 (PMC12604785; doi:10.1371/journal.pone.0336603)
Supplement: S4 Appendix — (XLSX) [file pone.0336603.s004.xlsx]

## Sheet: liu-2022-small
name	abbrv	formula	state	ref1	ref2	date	model	E_units	G	H	S	Cp	V	a1.a	a2.b	a3.c	a4.d	c1.e	c2.f	omega.lambda	z.T
wustite	Wüs	FeO	cr	Liu2022	ref2	2022	HKF	J	-251400	-266300	60.6	NA	12	3.908	0.08574	-732500	245.6	NA	NA	NA	0
hematite	Hem	Fe2O3	cr	Liu2022	ref2	2022	HKF	J	-744440	-826290	87	103.93	NA	NA	NA	NA	NA	NA	NA	NA	0
maghemite	Mgh	Fe2O3	cr	Liu2022	ref2	2022	HKF	J	-727830	-807990	93.04	104.69	NA	NA	NA	NA	NA	NA	NA	NA	0
periclase	Per	MgO	cr	Liu2022	ref2	2022	HKF	J	-569312	-601600	29.95	37.237	NA	NA	NA	NA	NA	NA	NA	NA	0
zincite	Znc	ZnO	cr	Liu2022	ref2	2022	HKF	J	-320479	-350460	43.65	NA	NA	NA	NA	NA	NA	NA	NA	NA	0
lime	Lm	CaO	cr	Liu2022	ref2	2022	HKF	J	-603296	-634920	38.1	42.049	NA	NA	NA	NA	NA	NA	NA	NA	0
BaO	BaO	BaO	cr	Liu2022	ref2	2022	HKF	J	-520394	-548100	72.07	NA	NA	NA	NA	NA	NA	NA	NA	NA	0
corundum	Crn	Al2O3	cr	Liu2022	ref2	2022	HKF	J	-1582257	-1675700	50.92	79.033	NA	NA	NA	NA	NA	NA	NA	NA	0
tenorite	Tnr	CuO	cr1	Liu2022	ref2	2022	HKF	J	-128300	-156100	42.6	42.3	NA	3.097	0.01374	-1258000	369.3	NA	NA	NA	1400
arsenolite	Aso	As2O3	cr	Nord2014	ref2	2022	HKF	J	-576090	-657061	107.41	96.88	NA	NA	NA	NA	NA	NA	NA	NA	0
claudetite	Cdt	As2O3	cr	Nord2014	ref2	2014	HKF	J	-576540	-655876	113.33	96.98	NA	NA	NA	NA	NA	NA	NA	NA	0
As2O5	As2O5	As2O5	cr	Liu2022	ref2	2022	HKF	J	-782449	-924870	105.4	116.52	NA	NA	NA	NA	NA	NA	NA	NA	0
H3AsO4	H2AsO4	H2AsO4	aq	Nord2014	ref2	2014	HKF	J	-766420	-901760	188	NA	NA	NA	NA	NA	NA	NA	NA	NA	0

## Sheet: liu-2022-aux
name	abbrv	formula	state	ref1	ref2	date	model	E_units	G	H	S	Cp	V	a1.a	a2.b	a3.c	a4.d	c1.e	c2.f	omega.lambda	z.T
H+	H+	H+	aq	Liu2022	ref2	2022	HKF	cal	0	0	0	0	0	0	0	0	0	0	0	0	1
OH-	OH-	OH-	aq	Liu2022	ref2	2022	HKF	cal	-37576	-54975	-2.61	-32.79	-4.18	1.2527	0.0738	1.8423	-2.7821	4.15	-10.346	1.7246	-1
Fe+2	Fe+2	Fe+2	aq	Liu2022	ref2	2022	HKF	cal	-21637	-21511	-24.36	-7.9	-22.2	-0.7867	-9.6969	9.5479	-2.378	14.786	-4.6437	1.4382	2
Fe+3	Fe+3	Fe+3	aq	Liu2022	ref2	2022	HKF	cal	-3891	-11711	-66.5	-18.6	-37	-2.4256	-13.6961	11.1141	-2.2127	19.0459	-6.8233	2.5812	3
Mg+2	Mg+2	Mg+2	aq	Liu2022	ref2	2022	HKF	cal	-108505	-111367	-33	-5.34	-21.55	-0.8217	-8.599	8.39	-2.39	20.8	-5.892	1.5372	2
Ca+2	Ca+2	Ca+2	aq	Liu2022	ref2	2022	HKF	cal	-132120	-129800	-13.5	-7.53	-18.06	-0.1947	-7.252	5.2966	-2.4792	9	-2.522	1.2366	2
Cu+2	Cu+2	Cu+2	aq	Liu2022	ref2	2022	HKF	cal	15675	15700	-23.2	-5.7	-24.6	-1.0121	-10.4726	9.8662	-2.3461	20.3	-4.39	1.4769	2
Ba+2	Ba+2	Ba+2	aq	Liu2022	ref2	2022	HKF	cal	-134030	-128500	2.3	-12.3	-12.6	2.7383	-10.0565	-0.047	-2.3633	3.8	-3.45	0.985	2
Al+3	Al+3	Al+3	aq	Liu2022	ref2	2022	HKF	cal	-115609	-126834	-77.7	-32.5	-44.4	-3.3802	-17.0071	14.5185	-2.0758	10.7	-8.06	2.753	3
Zn+2	Zn+2	Zn+2	aq	Liu2022	ref2	2022	HKF	cal	-35200	-36660	-26.2	-5.33	-24.3	-1.0676	-8.929	6.1282	-2.4098	18.74	-5.37	1.4574	2
Cu+	Cu+	Cu+	aq	Liu2022	ref2	2022	HKF	cal	11950	17132	9.7	13.7	-8	0.807	-5.804	8.0165	-2.539	17.9233	-0.2438	0.4046	1
SO4-2	SO4-2	SO4-2	aq	Liu2022	ref2	2022	HKF	cal	-177820	-217328	4.42	-64.38	13.88	8.3014	-1.9846	-6.2122	-2.697	1.64	-17.998	3.1463	-2
AsO3-3	AsO3-3	AsO3-3	aq	Liu2022	ref2	2022	HKF	cal	-154666	-211228	-36.32	-116.1	-18.7	1.0308	-5.2609	7.8091	-2.5614	-12.1352	-26.6841	5.399	-3
H2AsO3-	H2AsO3-	H2AsO3-	aq	Liu2022	ref2	2022	HKF	cal	-140454	-170827	26.96	45.18	47.68	8.58578	13.1827	0.59488	-3.32408	41.3491	5.52088	0.828	-1

## Sheet: liu-2022-large
name	abbrv	formula	state	ref1	ref2	date	model	E_units	G	H	S	Cp	V	a1.a	a2.b	a3.c	a4.d	c1.e	c2.f	omega.lambda	z.T
FeAsO4	FeAsO4	FeAsO4	cr	Liu2022	ref2	2022	CGL	J	-794680	-899000	NA	NA	NA	NA	NA	NA	NA	NA	NA	NA	0
scorodite	Scd	FeAsO4*2H2O	cr	Liu2022	ref2	2022	CGL	J	-1284800	-1508900	-188	NA	NA	NA	NA	NA	NA	NA	NA	NA	NA
parascorodite	Pscd	FeAsO4*2H2O	cr	Liu2022	ref2	2022	CGL	J	-1282500	-1506600	-188	NA	NA	NA	NA	NA	NA	NA	NA	NA	0
kankite	Kňk	FeAsO4*3.5H2O	cr	Liu2022	ref2	2022	CGL	J	-1629600	-1940200	-1041.76	NA	NA	NA	NA	NA	NA	NA	NA	NA	0
ferric orthoarsenate	FeAsO4·0.75H2O	FeAsO4*0.75H2O	cr	Liu2022	ref2	2022	CGL	J	-993150	-1140380	-493.812	NA	NA	NA	NA	NA	NA	NA	NA	NA	0
tooeleite	Toe	Fe6(AsO3)4(SO4)(OH)4*4H2O	cr	Liu2022	ref2	2022	CGL	J	-5396300	-6196600	-2684.22	NA	NA	NA	NA	NA	NA	NA	NA	NA	0
bukovskyite	Buk	Fe2(AsO4)(SO4)(OH)*9H2O	cr	Liu2022	ref2	2022	CGL	J	-3968900	-4742400	-2594.33	NA	NA	NA	NA	NA	NA	NA	NA	NA	0
Fe3(AsO4)2	Fe3(AsO4)2	Fe3(AsO4)2	cr	Liu2022	ref2	2022	CGL	J	-1753930	NA	NA	NA	NA	NA	NA	NA	NA	NA	NA	NA	0
symplesite	Sym	Fe3(AsO4)2*8H2O	cr	Liu2022	ref2	2022	CGL	J	-3654040	NA	NA	NA	NA	NA	NA	NA	NA	NA	NA	NA	0
angelellite	Agl	Fe4(AsO4)2O3	cr	Liu2022	ref2	2022	CGL	J	-2319200	-2625600	-1027.67	NA	NA	NA	NA	NA	NA	NA	NA	NA	0
kamarizaite	Kmr	Fe3(AsO4)2(OH)3*3H2O	cr	Liu2022	ref2	2022	CGL	J	-3056800	-3579000	-1751.47	NA	NA	NA	NA	NA	NA	NA	NA	NA	0
Fe4(AsO4)4*3H2O	Fe4(AsO4)4*3H2O	Fe4(AsO4)4*3H2O	cr	Liu2022	ref2	2022	CGL	J	-3971460	-4559680	-1972.9	NA	NA	NA	NA	NA	NA	NA	NA	NA	0
zykaite	Fe1.23(AsO4)(SO4)0.31(OH)0.07·5.89H2O	Fe1.23(AsO4)(SO4)0.31(OH)0.07*5.89H2O	cr	Liu2022	ref2	2022	CGL	J	-2457370	-2924420	-1566.49	NA	NA	NA	NA	NA	NA	NA	NA	NA	0
Ba3(AsO4)2	Ba3(AsO4)2	Ba3(AsO4)2	cr	Liu2022	ref2	2022	CGL	J	-3113400	NA	NA	NA	NA	NA	NA	NA	NA	NA	NA	NA	0
BaHAsO4*H2O	BaHAsO4·H2O	BaHAsO4*H2O	cr	Liu2022	ref2	2022	CGL	J	-1544470	NA	NA	NA	NA	NA	NA	NA	NA	NA	NA	NA	0
AlAsO4*3.5H2O (am)	AlAsO4·3.5H2O	AlAsO4*3.5H2O	cr	Liu2022	ref2	2022	CGL	J	-2068370	NA	NA	NA	NA	NA	NA	NA	NA	NA	NA	NA	0
mansfieldite	Mfd	AlAsO4*2.1H2O	cr	Liu2022	ref2	2022	CGL	J	-1733400	-1969800	-792.889	NA	NA	NA	NA	NA	NA	NA	NA	NA	0
olivenite	Oli	Cu2AsO4(OH)	cr	Liu2022	ref2	2022	CGL	J	-848700	-998000	-500.755	NA	NA	NA	NA	NA	NA	NA	NA	NA	0
clinoclase	Cno	Cu3AsO4(OH)3	cr	Liu2022	ref2	2022	CGL	J	-1210720	NA	NA	NA	NA	NA	NA	NA	NA	NA	NA	NA	0
euchroite	Euc	Cu2AsO4(OH)*3H2O	cr	Liu2022	ref2	2022	CGL	J	-1548000	-1876800	-1102.8	NA	NA	NA	NA	NA	NA	NA	NA	NA	0
lammerite	Lmr	Cu3(AsO4)2	cr	Liu2022	ref2	2022	CGL	J	-1316000	-1522600	-692.94	NA	NA	NA	NA	NA	NA	NA	NA	NA	0
rollandite	Rol	Cu3(AsO4)2*4H2O	cr	Liu2022	ref2	2022	CGL	J	-2268770	NA	NA	NA	NA	NA	NA	NA	NA	NA	NA	NA	0
cornubite	Cnb	Cu5(AsO4)2(OH)4	cr	Liu2022	ref2	2022	CGL	J	-2057180	NA	NA	NA	NA	NA	NA	NA	NA	NA	NA	NA	0
pushcharovskite	Pus	Cu(HAsO4)(H2O)*0.5H2O	cr	Liu2022	ref2	2022	CGL	J	-1036400	-1250500	-718.095	NA	NA	NA	NA	NA	NA	NA	NA	NA	0
geminite	Gem	Cu(HAsO4)(H2O)	cr	Liu2022	ref2	2022	CGL	J	-926700	-1111400	-619.487	NA	NA	NA	NA	NA	NA	NA	NA	NA	0
liroconite	Lro	Cu2Al(AsO4)(OH)4*4H2O	cr	Liu2022	ref2	2022	CGL	J	-2931600	-3450700	-1741.07	NA	NA	NA	NA	NA	NA	NA	NA	NA	0
brassite	Bsi	MgHAsO4*4H2O	cr	Liu2022	ref2	2022	CGL	J	-2139900	-2504700	-1223.55	NA	NA	NA	NA	NA	NA	NA	NA	NA	0
hornesite	Hns	Mg3(AsO4)2*8H2O	cr	Liu2022	ref2	2022	CGL	J	-4685180	NA	NA	NA	NA	NA	NA	NA	NA	NA	NA	NA	0
rosslerite	Rö	MgHAsO4*7H2O	cr	Liu2022	ref2	2022	CGL	J	-2849700	-3387800	-1804.8	NA	NA	NA	NA	NA	NA	NA	NA	NA	0
adamite	Ad	Zn2AsO4(OH)	cr	Liu2022	ref2	2022	CGL	J	-1252700	NA	NA	NA	NA	NA	NA	NA	NA	NA	NA	NA	0
legrandite	Leg	Zn2AsO4(OH)*H2O	cr	Liu2022	ref2	2022	CGL	J	-1488400	NA	NA	NA	NA	NA	NA	NA	NA	NA	NA	NA	0
köttigite	Köt	Zn3(AsO4)2*8H2O	cr	Liu2022	ref2	2022	CGL	J	-3819400	NA	NA	NA	NA	NA	NA	NA	NA	NA	NA	NA	0
Zn3(AsO4)2	Zn3(AsO4)2	Zn3(AsO4)2	cr	Liu2022	ref2	2022	CGL	J	-1915600	-2134700	-734.865	NA	NA	NA	NA	NA	NA	NA	NA	NA	0
Ca3(AsO4)2	Ca3(AsO4)2	Ca3(AsO4)2	cr	Liu2022	ref2	2022	CGL	J	-3063100	-3298700	-790.206	NA	NA	NA	NA	NA	NA	NA	NA	NA	0
johnbaumite	Jbm	Ca5(AsO4)3OH	cr	Liu2022	ref2	2022	CGL	J	-5093030	NA	NA	NA	NA	NA	NA	NA	NA	NA	NA	NA	0
pharmocolite	Pmc	CaHAsO4*2H2O	cr	Liu2022	ref2	2022	CGL	J	-1762000	-2004800	-814.355	NA	NA	NA	NA	NA	NA	NA	NA	NA	0
haidingerite	Hdi	CaHAsO4*H2O	cr	Liu2022	ref2	2022	CGL	J	-1522800	-1707400	-619.151	NA	NA	NA	NA	NA	NA	NA	NA	NA	0
weilite	Wei	CaHAsO4	cr	Liu2022	ref2	2022	CGL	J	-1292890	NA	NA	NA	NA	NA	NA	NA	NA	NA	NA	NA	0
ferrarisite	Fer	Ca5H2(AsO4)4*9H2O	cr	Liu2022	ref2	2022	CGL	J	-7800990	NA	NA	NA	NA	NA	NA	NA	NA	NA	NA	NA	0
Ca3(AsO4)2*2.25H2O	Ca3(AsO4)2·2.25H2O	Ca3(AsO4)2*2.25H2O	cr	Liu2022	ref2	2022	CGL	J	-3609410	NA	NA	NA	NA	NA	NA	NA	NA	NA	NA	NA	0
Ca3(AsO4)2*3H2O	Ca3(AsO4)2·3H2O	Ca3(AsO4)2*3H2O	cr	Liu2022	ref2	2022	CGL	J	-3787870	NA	NA	NA	NA	NA	NA	NA	NA	NA	NA	NA	0
Ca3(AsO4)2*3.67H2O	Ca3(AsO4)2·3.67H2O	Ca3(AsO4)2*3.67H2O	cr	Liu2022	ref2	2022	CGL	J	-3943920	NA	NA	NA	NA	NA	NA	NA	NA	NA	NA	NA	0
Ca3(AsO4)2*4H2O	Ca3(AsO4)2·4H2O	Ca3(AsO4)2*4H2O	cr	Liu2022	ref2	2022	CGL	J	-4002730	NA	NA	NA	NA	NA	NA	NA	NA	NA	NA	NA	0
Ca3(AsO4)2*4.25H2O	Ca3(AsO4)2·4.25H2O	Ca3(AsO4)2*4.25H2O	cr	Liu2022	ref2	2022	CGL	J	-4081480	NA	NA	NA	NA	NA	NA	NA	NA	NA	NA	NA	0
Ca4(AsO4)2(OH)2*4H2O	Ca4(AsO4)2(OH)2·4H2O	Ca4(AsO4)2(OH)2*4H2O	cr	Liu2022	ref2	2022	CGL	J	-4935280	NA	NA	NA	NA	NA	NA	NA	NA	NA	NA	NA	0
Ca2(AsO4)(OH)*2H2O	Ca2(AsO4)(OH)·2H2O	Ca2(AsO4)(OH)*2H2O	cr	Liu2022	ref2	2022	CGL	J	-2457390	NA	NA	NA	NA	NA	NA	NA	NA	NA	NA	NA	0
picropharmacolite	Ppm	Ca4Mg(AsO3OH)2(AsO4)2*11H2O	cr	Liu2022	ref2	2022	CGL	J	-8139200	-9271500	-3797.75	NA	NA	NA	NA	NA	NA	NA	NA	NA	0
arseniosiderite	Assd	Ca0.663Fe1.093(AsO4)(OH)1.605*0.827H2O	cr	Liu2022	ref2	2022	CGL	J	-1732910	-1950270	-729.029	NA	NA	NA	NA	NA	NA	NA	NA	NA	0

## Sheet: cu_all_species_with_additions
name	abbrv	formula	state	ref1	ref2	date	model	E_units	G	H	S	Cp	V	a1.a	a2.b	a3.c	a4.d	c1.e	c2.f	omega.lambda	z.T
loellingite	Lö	FeAs2	cr	Kidari2023	ref2	2023	CGL	J	-85772	-90700	81	70.829999999999998	NA	76.689999999999998	0.0031	-603000	0	0	0	0	1300
Fe3As2	Fe3As2	Fe3As2	cr	Kidari2023	ref2	2023	CGL	J	-75300	-66400	182	124.90000000000001	NA	120.622	0.033410000000000002	-510554	1.06069	0	0	0	1090
westerveldite	Wvd	FeAs	cr	Kidari2023	ref2	2023	CGL	J	-47513	-48100	60.500711000000003	48.878999999999998	NA	102.94	-0.038504	287228	3.2524000000000002	0	0	0	1303
Fe2As	Fe2As	Fe2As	cr	Kidari2023	ref2	2023	CGL	J	-46800	-43000	102.59999999999999	75.411000000000001	NA	72.643000000000001	0.020462000000000001	-332636	7.0712400000000004	0	0	0	1090
pyrrhotite	Pyh	FeS	cr	Kidari2023	ref2	2023	CGL	J	-100121	-99800	60.309885999999999	-977.744	NA	2437.1350000000002	-9.90193	-41123870	0.011568	0	0	0	420
pyrite	Py	FeS2	cr	Kidari2023	ref2	2023	CGL	J	-171048	-182600	52.930002000000002	62.591999999999999	NA	72.386999000000003	0.00885	-1.14279e+06	7.2999999999999998	0	0	0	1350
arsenopyrite	Apy	FeAsS	cr	Kidari2023	ref2	2023	CGL	J	-139900	-147600	68.5	68.448999999999998	NA	75.510000000000005	0.00478	-754300	0	0	0	0	900
tennantite-Fe2	Tnt-Fe2	Cu10Fe2As4S13	cr	Seal1990	ref2	1990	CGL	J	-1933305	-1968600	1048.9000000000001	237043.86499999999	322.10000000000002	-627.3	792.20000000000005	-2944.1	25499.400000000001	NA	NA	NA	602
As2S5	As2S5	As2S5	cr	Bab2011	ref2	2011	CGL	J	-96770	-97980	229.40000000000001	NA	NA	NA	NA	NA	NA	NA	NA	NA	0
dimorphite	Dim	As4S3	cr	Bab2011	ref2	2011	CGL	J	-125400	-128500	229.90000000000001	NA	NA	NA	NA	NA	NA	NA	NA	NA	0
orpiment	Orp	As2S3	cr	Bab2011	ref2	2011	CGL	J	-92130	-94100	162	NA	NA	NA	NA	NA	NA	NA	NA	NA	0
realgar	Rlg	AsS	cr	Bab2011	ref2	2011	CGL	J	-37940	-39600	62.5	NA	NA	NA	NA	NA	NA	NA	NA	NA	0
enargite	Eng	Cu3AsS4	cr	Bab2011	ref2	2012	CGL	J	-179200	-172200	278	NA	NA	NA	NA	NA	NA	NA	NA	NA	0
lautite	Ltt	CuAsS	cr	Bab2011	ref2	2012	CGL	J	-69500	-64100	109	NA	NA	NA	NA	NA	NA	NA	NA	NA	0
tennantite-Cu3	Tnt-Cu3	Cu3AsS3	cr	Bab2011	ref2	2012	CGL	J	-170200	-163900	254	NA	NA	NA	NA	NA	NA	NA	NA	NA	0
wantanabeite	Wa	Cu4As2S5	cr	Bab2011	ref2	2012	CGL	J	-257800	-249800	395	NA	NA	NA	NA	NA	NA	NA	NA	NA	0
sinnerite	Sin	Cu6As4S9	cr	Mash2024	ref2	2024	CGL	J	-445300	-434600	665	NA	NA	NA	NA	NA	NA	NA	NA	NA	0
tennantite-Cu12	Tnt-Cu12	Cu12As4S13	cr	Mash2024	ref2	2024	CGL	J	-701800	-673700	1050	NA	NA	NA	NA	NA	NA	NA	NA	NA	0
enargite	Eng	Cu3AsS4	cr1	Mash2024	ref2	2025	CGL	J	-179200	-172200	286.89999999999998	449.44	292.50999999999999	449.44	NA	NA	NA	NA	NA	NA	0
H3AsO3	H3AsO3	H3AsO3	aq	Nord2014	ref2	2011	CGL	J	-639850	-740000	203.69999999999999	NA	NA	NA	NA	NA	NA	NA	NA	NA	0
H3AsO4	H3AsO3	H3AsO3	aq	Nord2014	ref2	2011	CGL	J	-766420	-901760	188	NA	NA	NA	NA	NA	NA	NA	NA	NA	0
H2AsO4-	H2AsO4-	H2AsO4-	aq	Nord2014	ref2	2014	HKF	J	-753575	-913200	106.55	NA	NA	NA	NA	NA	NA	NA	NA	NA	-1
HAsO4-2	HAsO4-2	HAsO4-2	aq	Nord2014	ref2	2014	HKF	J	-713727	910340	-17.52	NA	NA	NA	NA	NA	NA	NA	NA	NA	-2
AsO4-3	AsO4-3	AsO4-3	aq	Nord2014	ref2	2014	HKF	J	-647618	-892140	-178.2	NA	NA	NA	NA	NA	NA	NA	NA	NA	-3
claudetite	Cdt	As2O3	cr	Nord2014	ref2	2014	HKF	J	-567540	-655876	113.33	96.980000000000004	NA	NA	NA	NA	NA	NA	NA	NA	0
scorodite	Scd	FeAsO4*2H2O	cr	Nord2014	ref2	2014	HKF	J	-1284800	-1508900	-188	NA	NA	NA	NA	NA	NA	NA	NA	NA	0
kankite	Knk	FeAsO4*3.5H2O	cr	Nord2014	ref2	2014	HKF	J	-1629600	-1940200	-247.6	NA	NA	NA	NA	NA	NA	NA	NA	NA	0
arsenolite	Aso	As2O3	cr	Nord2014	ref2	2014	HKF	J	-576090	-657061	107.41	96.879999999999995	NA	NA	NA	NA	NA	NA	NA	NA	0
orpiment	Orp	As2S3	cr	Nord2014	ref2	2014	HKF	J	-84910	-85800	163.78	163	NA	NA	NA	NA	NA	NA	NA	NA	0
orpiment,amorphous	a-Orp	As2S2	cr	Nord2014	ref2	2014	HKF	J	-76800	-66900	200	NA	NA	NA	NA	NA	NA	NA	NA	NA	0
realgar,alpha	alpha-Rlg	AsS	cr	Nord2014	ref2	2014	HKF	J	-31800	-31300	62.899999999999999	NA	NA	NA	NA	NA	NA	NA	NA	NA	0
FeAsO4	FeAsO4	FeAsO4	cr	Marini2007	ref2	2007	HKF	cal	-177862	-218904	-24.7	-84.8	-13.09	-0.0391	-7.8787	8.9192999999999998	-2.4533	-45.4298	-20.3238	-0.038	0
FeHAsO4+	FeHAsO4+	FeHAsO4+	aq	Marini2007	ref2	2007	HKF	cal	-188188	-232211	-34.7	-23.4	-4.9	1.4544999999999999	-4.2306	7.3529999999999998	-2.6042	-18.2487	-7.8136	1.0693999999999999	1
FeH2AsO4+2	FeH2AsO4+2	FeH2AsO4+2	aq	Marini2007	ref2	2007	HKF	cal	-189949	-235535	-39.9	66.200000000000003	1.1000000000000001	2.4901	-1.7013	6.2670000000000003	-2.7087	30.520900000000001	10.428800000000001	1.6927000000000001	2
FeH2AsO4+	FeH2AsO4+	FeH2AsO4+	aq	Marini2007	ref2	2007	HKF	cal	-205693	-243719	1	44.899999999999999	17.600000000000001	4.3531000000000004	2.8490000000000002	4.3133999999999997	-2.8968	28.328299999999999	6.1052	0.52829999999999999	1
FeHAsO4	FeHAsO4	FeHAsO4	cr	Marini2007	ref2	2007	HKF	cal	-196961	-237958	-8.9	-5.9	-0.9	1.6263000000000001	-3.8112	7.1729000000000003	-2.621	2.5838000000000001	-4.2562	-0.038	0
FeAsO4-	FeAsO4-	FeAsO4-	aq	Marini2007	ref2	2007	HKF	cal	-186668	-218541	21.699999999999999	-57.5	-26.07	-1.3653	-11.1181	10.3101	-2.3194	-41.0801	-14.7639	1.2931999999999999	-1
FeH2AsO3+2	FeH2AsO3+2	FeH2AsO3+2	aq	Marini2007	ref2	2007	HKF	cal	-154392	-192413	-39.1	56.799999999999997	-7.3	1.3321000000000001	-4.5295	7.4813000000000001	-2.5918	24.924800000000001	8.516	1.6797	2
CuH2AsO3+	CuH2AsO3+	CuH2AsO3+	aq	Marini2007	ref2	2007	HKF	cal	-134368	-164924	3	40.5	6.5	2.8237000000000001	-0.8865	5.9172000000000002	-2.7424	25.895800000000001	5.2008000000000001	0.499	1
CuAsO4-	CuAsO4-	CuAsO4-	aq	Marini2007	ref2	2007	HKF	cal	-151743	-183607	23.100000000000001	-55.3	-26.4	-1.4178	-11.2463	10.3651	-2.3141	-39.5414	-14.3158	1.2716000000000001	-1
CuHAsO4	CuHAsO4	CuHAsO4	cr	Marini2007	ref2	2007	HKF	cal	-160044	-200797	-6.7	-3.7	-2.6	1.3964000000000001	-4.3727	7.4139999999999997	-2.5983	3.9228999999999998	-3.808	0.037999999999999999	0
CuH2AsO4+	CuH2AsO4+	CuH2AsO4+	aq	Marini2007	ref2	2007	HKF	cal	-166866	-204382	4.0999999999999996	49.899999999999999	14.9	3.9712000000000001	1.9164000000000001	4.7138	-2.8583	31.774899999999999	7.1135000000000002	0.48130000000000001	0
CaH2AsO3+	CaH2AsO3+	CaH2AsO3+	aq	Marini2007	ref2	2007	HKF	cal	-134368	-301872	17.100000000000001	36.399999999999999	13.800000000000001	3.7486000000000002	1.3726	4.9473000000000003	-2.8358	25.3584	4.3620999999999999	0.2853	1
CaAsO4-	CaAsO4-	CaAsO4-	aq	Marini2007	ref2	2007	HKF	cal	-294913	-323076	37.5	-57.2	-25.5	-1.3685	-11.1259	10.3134	-2.3191	-38.6424	-14.6886	1.0530999999999999	-1
CaHAsO4	CaHAsO4	CaHAsO4	cr	Marini2007	ref2	2007	HKF	cal	-306038	-344341	3.5	-5.6	2	2.0228000000000002	-2.8426	6.7569999999999997	-2.6615	2.8090000000000002	-4.1808	0.037999999999999999	0
CaH2AsO4+	CaH2AsO4+	CaH2AsO4+	aq	Marini2007	ref2	2007	HKF	cal	-314170	-348007	18.5	45.799999999999997	22.199999999999999	4.8948999999999998	4.1723999999999997	3.7452000000000001	-2.9515	31.2714	6.274	0.26379999999999998	1
bernalite	Bnl	Fe(OH)3	cr	Marini2007	ref2	2007	HKF	cal	-699000	NA	NA	NA	NA	NA	NA	NA	NA	NA	NA	NA	0
orpiment	alpha-Orp	As2S3	cr1	Lu2011	ref2	2011	CGL	J	-84900	-85800	163.80000000000001	163	NA	NA	NA	NA	NA	NA	NA	NA	0
goethite	Gth	FeOOH	cr	Nord2014	ref2	2014	HKF	J	-488510	-559300	60.399999999999999	NA	NA	NA	NA	NA	NA	NA	NA	NA	0
symplesite	Sym	Fe3(AsO4)2*8H2O	cr	Liu2022	ref2	2022	CGL	J	-3654040	NA	NA	NA	NA	NA	NA	NA	NA	NA	NA	NA	0
parascorodite	Pscd	FeAsO4*2H2O	cr	Liu2022	ref2	2022	CGL	J	-1282500	-1506600	-188	NA	NA	NA	NA	NA	NA	NA	NA	NA	0
wustite	Wüs	FeO	cr	Liu2022	ref2	2022	HKF	J	-251400	-266300	60.600000000000001	NA	12	3.9079999999999999	0.085739999999999997	-732500	245.59999999999999	NA	NA	NA	0
hematite	Hem	Fe2O3	cr	Liu2022	ref2	2022	HKF	J	-744440	-826290	87	103.93000000000001	NA	NA	NA	NA	NA	NA	NA	NA	0
maghemite	Mgh	Fe2O3	cr	Liu2022	ref2	2022	HKF	J	-727830	-807990	93.040000000000006	104.69	NA	NA	NA	NA	NA	NA	NA	NA	0
arsenolite	Aso	As2O3	cr	Nord2014	ref2	2022	HKF	J	-576090	-657061	107.41	96.879999999999995	NA	NA	NA	NA	NA	NA	NA	NA	0
claudetite	Cdt	As2O3	cr	Nord2014	ref2	2014	HKF	J	-576540	-655876	113.33	96.980000000000004	NA	NA	NA	NA	NA	NA	NA	NA	0
As2O5	As2O5	As2O5	cr	Liu2022	ref2	2022	HKF	J	-782449	-924870	105.40000000000001	116.52	NA	NA	NA	NA	NA	NA	NA	NA	0
H+	H+	H+	aq	Liu2022	ref2	2022	HKF	cal	0	0	0	0	0	0	0	0	0	0	0	0	1
OH-	OH-	OH-	aq	Liu2022	ref2	2022	HKF	cal	-37576	-54975	-2.61	-32.79	-4.18	1.2526999999999999	0.073800000000000004	1.8423	-2.7821	4.1500000000000004	-10.346	1.7245999999999999	-1
Fe+2	Fe+2	Fe+2	aq	Liu2022	ref2	2022	HKF	cal	-21637	-21511	-24.36	-7.9	-22.2	-0.7867	-9.6969	9.5479000000000003	-2.378	14.786	-4.6437	1.4381999999999999	2
Fe+3	Fe+3	Fe+3	aq	Liu2022	ref2	2022	HKF	cal	-3891	-11711	-66.5	-18.6	-37	-2.4256	-13.6961	11.114100000000001	-2.2127	19.0459	-6.8233	2.5811999999999999	3
SO4-2	SO4-2	SO4-2	aq	Liu2022	ref2	2022	HKF	cal	-177820	-217328	4.4199999999999999	-64.38	13.880000000000001	8.3013999999999992	-1.9846	-6.2122	-2.697	1.6399999999999999	-17.998	3.1463000000000001	-2
AsO3-3	AsO3-3	AsO3-3	aq	Liu2022	ref2	2022	HKF	cal	-154666	-211228	-36.32	-116.1	-18.7	1.0307999999999999	-5.2609	7.8090999999999999	-2.5614	-12.1352	-26.6841	5.399	-3
H2AsO3-	H2AsO3-	H2AsO3-	aq	Liu2022	ref2	2022	HKF	cal	-140454	-170827	26.960000000000001	45.18	47.68	8.5857799999999997	13.1827	0.59487999999999996	-3.32408	41.349080000000001	5.52088	0.82799999999999996	-1
ferric orthoarsenate	FeAsO4·0.75H2O	FeAsO4*0.75H2O	cr	Liu2022	ref2	2022	CGL	J	-993150	-1140380	-493.812	NA	NA	NA	NA	NA	NA	NA	NA	NA	0
tooeleite	Toe	Fe6(AsO3)4(SO4)(OH)4*4H2O	cr	Liu2022	ref2	2022	CGL	J	-5396300	-6196600	-2684.22	NA	NA	NA	NA	NA	NA	NA	NA	NA	0
bukovskyite	Buk	Fe2(AsO4)(SO4)(OH)*9H2O	cr	Liu2022	ref2	2022	CGL	J	-3968900	-4742400	-2594.33	NA	NA	NA	NA	NA	NA	NA	NA	NA	0
Fe3(AsO4)2	Fe3(AsO4)2	Fe3(AsO4)2	cr	Liu2022	ref2	2022	CGL	J	-1753930	NA	NA	NA	NA	NA	NA	NA	NA	NA	NA	NA	0
angelellite	Agl	Fe4(AsO4)2O3	cr	Liu2022	ref2	2022	CGL	J	-2319200	-2625600	-1027.67	NA	NA	NA	NA	NA	NA	NA	NA	NA	0
kamarizaite	Kmr	Fe3(AsO4)2(OH)3*3H2O	cr	Liu2022	ref2	2022	CGL	J	-3056800	-3579000	-1751.47	NA	NA	NA	NA	NA	NA	NA	NA	NA	0
Fe4(AsO4)4*3H2O	Fe4(AsO4)4*3H2O	Fe4(AsO4)4*3H2O	cr	Liu2022	ref2	2022	CGL	J	-3971460	-4559680	-1972.9	NA	NA	NA	NA	NA	NA	NA	NA	NA	0
zykaite	Fe1.23(AsO4)(SO4)0.31(OH)0.07·5.89H2O	Fe1.23(AsO4)(SO4)0.31(OH)0.07*5.89H2O	cr	Liu2022	ref2	2022	CGL	J	-2457370	-2924420	-1566.49	NA	NA	NA	NA	NA	NA	NA	NA	NA	0
bfas-1	BFAS-1	Fe(AsO4)0.73(SO4)0.27(OH)0.27*0.26H2O	cr	Liu2022	ref2	2022	CGL	J	-928230	NA	NA	NA	NA	NA	NA	NA	NA	NA	NA	NA	0
bfas-2	BFAS-2	Fe(AsO4)0.59(SO4)0.37(OH)0.49*0.28H2O	cr	Liu2022	ref2	2022	CGL	J	-948290	NA	NA	NA	NA	NA	NA	NA	NA	NA	NA	NA	0
bfas-3	BFAS-3	Fe(AsO4)0.72(SO4)0.27(OH)0.3*0.21H2O	cr	Liu2022	ref2	2022	CGL	J	-915380	NA	NA	NA	NA	NA	NA	NA	NA	NA	NA	NA	0
bfas-4	BFAS-4	Fe(AsO4)0.7(SO4)0.24(OH)0.42*0.16H2O	cr	Liu2022	ref2	2022	CGL	J	-893300	NA	NA	NA	NA	NA	NA	NA	NA	NA	NA	NA	0
H2	H2	H2	g	Liu2025	ref2	2025	HKF	J	0	0	130.68000000000001	28.82	0	28.82	7.4420000000000002	0.011707	-1e-06	410.17000000000002	-510410	NA	0
H+	H+	H+	aq	Liu2025	ref2	2025	HKF	J	0	0	0	0	0	0	0	0	0	0	0	NA	1
OH-	OH-	OH-	aq	Liu2025	ref2	2025	HKF	J	-157220	-160470	-10.9	-125	0	-125	0	0	0	0	0	NA	-1
sulfur	S	S	cr	Liu2025	ref2	2025	HKF	J	0	0	32.049999999999997	22.77	0	22.77	14.795	0.024074999999999999	0	0	71000	NA	0
H2S	H2S	H2S	g	Liu2025	ref2	2025	HKF	J	-33400	27962.251499999998	205.81	34.189999999999998	0	34.189999999999998	26.356000000000002	0.026497	-6e-06	-43.559	265990	NA	0
H2S	H2S	H2S	aq	Liu2025	ref2	2025	HKF	J	-27648	9918.8999999999996	126	178.69999999999999	0	178.69999999999999	0	0	0	0	0	NA	0
HS-	HS-	HS-	aq	Liu2025	ref2	2025	HKF	J	12243	32219.049999999999	67	-93	0	-93	0	0	0	0	0	NA	-1
S-2	S-2	S-2	aq	Liu2025	ref2	2025	HKF	J	120700	116347.00999999999	-14.6	-300	0	-300	0	0	0	0	0	NA	-2
S5-2	S5-2	S5-2	aq	Liu2025	ref2	2025	HKF	J	66960	122714	187	-180	0	-180	0	0	0	0	0	NA	-2
HS5-	HS5-	HS5-	aq	Liu2025	ref2	2025	HKF	J	32140	112342.35000000001	269	27	0	27	0	0	0	0	0	NA	-1
H2S5	H2S5	H2S5	aq	Liu2025	ref2	2025	HKF	J	9880	107673	328	297	0	297	0	0	0	0	0	NA	0
S4-2	S4-2	S4-2	aq	Liu2025	ref2	2025	HKF	J	66220	115415	165	-210	0	-210	0	0	0	0	0	NA	-2
HS-	HS-	HS-	aq	Liu2025	ref2	2025	HKF	J	27980	101623	247	267	0	267	0	0	0	0	0	NA	-1
H2S4	H2S4	H2S4	aq	Liu2025	ref2	2025	HKF	J	4000	95233.899999999994	306	273	0	273	0	0	0	0	0	NA	0
S3-2	S3-2	S3-2	aq	Liu2025	ref2	2025	HKF	J	78200	106524	95	-240	0	-240	0	0	0	0	0	NA	-3
S2-2	S2-2	S2-2	aq	Liu2025	ref2	2025	HKF	J	97170	98660.8	5	-210	0	-210	0	0	0	0	0	NA	0
S2-	S2-	S2-	aq	Liu2025	ref2	2025	HKF	J	58180	101113.60000000001	144	-105	0	-105	0	0	0	0	0	NA	-1
S2O3-2	S2O3-2	S2O3-2	aq	Liu2025	ref2	2025	HKF	J	-522580	-502622	66.939999999999998	-240	0	-240	0	0	0	0	0	NA	-2
HS2O3-	HS2O3-	HS2O3-	aq	Liu2025	ref2	2025	HKF	J	-532210	-494166	127.59999999999999	14.6	0	14.6	0	0	0	0	0	NA	-1
H2S2O3	H2S2O3	H2S2O3	aq	Liu2025	ref2	2025	HKF	J	-535550	-479408	188.30000000000001	115.09999999999999	0	115.09999999999999	0	0	0	0	0	NA	0
SO3-2	SO3-2	SO3-2	aq	Liu2025	ref2	2025	HKF	J	-487470	-496116	-29	-318	0	-318	0	0	0	0	0	NA	-2
HSO3-	HSO3-	HSO3-	aq	Liu2025	ref2	2025	HKF	J	-528690	-487038	139.69999999999999	-6	0	-6	0	0	0	0	0	NA	-1
H2SO3	H2SO3	H2SO3	aq	Liu2025	ref2	2025	HKF	J	-539190	-470049	231.90000000000001	270	0	270	0	0	0	0	0	NA	0
SO3-2	SO3-2	SO3-2	aq	Liu2025	ref2	2025	HKF	J	-744000	-738484	18.5	-269	0	-269	0	0	0	0	0	NA	-2
HSO3-	HSO3-	HSO3-	aq	Liu2025	ref2	2025	HKF	J	-755320	-716054	131.69999999999999	-18	0	-18	0	0	0	0	0	NA	-1
H2SO3	H2SO3	H2SO3	aq	Liu2025	ref2	2025	HKF	J	-748470	-723574	83.5	250	0	250	0	0	0	0	0	NA	0
CO2	CO2	CO2	g	Liu2025	ref2	2025	HKF	J	-394370	-330629	213.78999999999999	89.189999999999998	0	89.189999999999998	87.819999999999993	-0.026442	0	-99.886	706400	NA	0
CO2	CO2	CO2	aq	Liu2025	ref2	2025	HKF	J	-385970	-350383	119.36	243.09999999999999	0	243.09999999999999	0	0	0	0	0	NA	0
HCO3-	HCO3-	HCO3-	aq	Liu2025	ref2	2025	HKF	J	-586845	-557507	98.400000000000006	-35.4	0	-35.4	0	0	0	0	0	NA	-1
CO3-2	CO3-2	CO3-2	aq	Liu2025	ref2	2025	HKF	J	-527899	-542806	-50	-290.8	0	-290.8	0	0	0	0	0	NA	-2
carbon	C	C	cr	Liu2025	ref2	2025	HKF	J	0	0	5.7400000000000002	70.840000000000003	0	70.840000000000003	60.859999999999999	-0.01024	0	-99.22	7139000	NA	0
Fe(H2O)6+2	Fe(H2O)6+2	Fe(H2O)6+2	aq	Tang2024	ref2	2024	CGL	J	-581825	-581759	137.696	NA	NA	NA	NA	NA	NA	NA	NA	NA	0
Fe(H2O)5(H2AsO4)+	Fe(H2O)5(H2AsO4)2+2	Fe(H2O)5(H2AsO4)2+2	aq	Tang2024	ref2	2024	CGL	J	-813794	-813719	159.13999999999999	NA	NA	NA	NA	NA	NA	NA	NA	NA	0
Fe2(H2O)8(H2AsO4)2+2	Fe2(H2O)8(H2AsO4)2+2	Fe2(H2O)8(H2AsO4)2+2	aq	Tang2024	ref2	2024	CGL	J	-1.47472e+06	-1474596	228.96299999999999	NA	NA	NA	NA	NA	NA	NA	NA	NA	0
Fe3(H2O)12(H2AsO4)3+3	Fe3(H2O)12(H2AsO4)3+3	Fe3(H2O)12(H2AsO4)3+3	aq	Tang2024	ref2	2024	CGL	J	-2.21209e+06	-2211914	307.21300000000002	NA	NA	NA	NA	NA	NA	NA	NA	NA	0
Fe4(H2O)16(H2AsO4)4+4	Fe4(H2O)16(H2AsO4)4+4	Fe4(H2O)16(H2AsO4)4+4	aq	Tang2024	ref2	2024	CGL	J	-2.94951e+06	-2.94933e+06	386.95699999999999	NA	NA	NA	NA	NA	NA	NA	NA	NA	0
Fe5(H2O)20(H2AsO4)5+5	Fe5(H2O)20(H2AsO4)5+5	Fe5(H2O)20(H2AsO4)5+5	aq	Tang2024	ref2	2024	CGL	J	-3.68688e+06	-3.68654e+06	476.661	NA	NA	NA	NA	NA	NA	NA	NA	NA	0
Fe6(H2O)24(H2AsO4)6+6	Fe6(H2O)24(H2AsO4)6+6	Fe6(H2O)24(H2AsO4)6+6	aq	Tang2024	ref2	2024	CGL	J	-4.42428e+06	-4.42401e+06	572.28200000000004	NA	NA	NA	NA	NA	NA	NA	NA	NA	0
Fe7(H2O)28(H2AsO4)7+7	Fe7(H2O)28(H2AsO4)7+7	Fe7(H2O)28(H2AsO4)7+7	aq	Tang2024	ref2	2024	CGL	J	-5.16165e+06	-5.16143e+06	668.23400000000004	NA	NA	NA	NA	NA	NA	NA	NA	NA	0
chukanovite	Ckn	Fe2(OH)2CO3	cr	Lee2018	ref2	2018	HKF	cal	-139480	NA	NA	NA	NA	NA	NA	NA	NA	NA	NA	NA	0

## Sheet: cu_aux_with_additions
name	abbrv	formula	state	ref1	ref2	date	model	E_units	G	H	S	Cp	V	a1.a	a2.b	a3.c	a4.d	c1.e	c2.f	omega.lambda	z.T
H2	H2	H2	g	King2001	King2010	2025	HKF	J	0	0	130.68000000000001	28.82	0	28.82	7.4420000000000002	0.011707	-1e-06	410.17000000000002	-510410	NA	0
H+	H+	H+	aq	King2001	King2010	2025	HKF	J	0	0	0	0	0	0	0	0	0	0	0	NA	1
OH-	OH-	OH-	aq	King2001	King2010	2025	HKF	J	-157220	-160470	-10.9	-125	0	-125	0	0	0	0	0	NA	-1
F-	F-	F-	aq	King2001	King2010	2025	HKF	J	-281500	-285614	-13.8	-113.9	0	-113.9	0	0	0	0	0	NA	-1
HF	HF	HF	g	King2001	King2010	2025	HKF	J	-275400	-223587	173.78	29.140000000000001	0	29.140000000000001	0	0	0	0	0	NA	0
HF	HF	HF	aq	King2001	King2010	2025	HKF	J	-299675	-273438	88	-58.6	0	-58.6	0	0	0	0	0	NA	0
HF2-	HF2-	HF2-	aq	King2001	King2010	2025	HKF	J	-583709	-556076	92.680000000000007	-138.9	0	-138.9	0	0	0	0	0	NA	-1
Cl-	Cl-	Cl-	aq	King2001	King2010	2025	HKF	J	-131200	-114325	56.600000000000001	-123.2	0	-123.2	0	0	0	0	0	NA	-1
ClO3-	ClO3-	ClO3-	aq	King2001	King2010	2025	HKF	J	-7903	40486.745000000003	162.30000000000001	-51.5	0	-51.5	0	0	0	0	0	NA	-1
sulfur	S	S	cr	King2001	King2010	2025	HKF	J	0	0	32.049999999999997	22.77	0	22.77	14.795	0.024074999999999999	0	0	71000	NA	0
H2S	H2S	H2S	g	King2001	King2010	2025	HKF	J	-33400	27962.251499999998	205.81	34.189999999999998	0	34.189999999999998	26.356000000000002	0.026497	-6e-06	-43.559	265990	NA	0
H2S	H2S	H2S	aq	King2001	King2010	2025	HKF	J	-27648	9918.8999999999996	126	178.69999999999999	0	178.69999999999999	0	0	0	0	0	NA	0
HS-	HS-	HS-	aq	King2001	King2010	2025	HKF	J	12243	32219.049999999999	67	-93	0	-93	0	0	0	0	0	NA	-1
S-2	S-2	S-2	aq	King2001	King2010	2025	HKF	J	120700	116347.00999999999	-14.6	-300	0	-300	0	0	0	0	0	NA	-2
S5-2	S5-2	S5-2	aq	King2001	King2010	2025	HKF	J	66960	122714	187	-180	0	-180	0	0	0	0	0	NA	-2
HS5-	HS5-	HS5-	aq	King2001	King2010	2025	HKF	J	32140	112342.35000000001	269	27	0	27	0	0	0	0	0	NA	-1
H2S5	H2S5	H2S5	aq	King2001	King2010	2025	HKF	J	9880	107673	328	297	0	297	0	0	0	0	0	NA	0
S4-2	S4-2	S4-2	aq	King2001	King2010	2025	HKF	J	66220	115415	165	-210	0	-210	0	0	0	0	0	NA	-2
HS-	HS-	HS-	aq	King2001	King2010	2025	HKF	J	27980	101623	247	267	0	267	0	0	0	0	0	NA	-1
H2S4	H2S4	H2S4	aq	King2001	King2010	2025	HKF	J	4000	95233.899999999994	306	273	0	273	0	0	0	0	0	NA	0
S3-2	S3-2	S3-2	aq	King2001	King2010	2025	HKF	J	78200	106524	95	-240	0	-240	0	0	0	0	0	NA	-3
S2-2	S2-2	S2-2	aq	King2001	King2010	2025	HKF	J	97170	98660.8	5	-210	0	-210	0	0	0	0	0	NA	0
S2-	S2-	S2-	aq	King2001	King2010	2025	HKF	J	58180	101113.60000000001	144	-105	0	-105	0	0	0	0	0	NA	-1
S2O3-2	S2O3-2	S2O3-2	aq	King2001	King2010	2025	HKF	J	-522580	-502622	66.939999999999998	-240	0	-240	0	0	0	0	0	NA	-2
HS2O3-	HS2O3-	HS2O3-	aq	King2001	King2010	2025	HKF	J	-532210	-494166	127.59999999999999	14.6	0	14.6	0	0	0	0	0	NA	-1
H2S2O3	H2S2O3	H2S2O3	aq	King2001	King2010	2025	HKF	J	-535550	-479408	188.30000000000001	115.09999999999999	0	115.09999999999999	0	0	0	0	0	NA	0
SO3-2	SO3-2	SO3-2	aq	King2001	King2010	2025	HKF	J	-487470	-496116	-29	-318	0	-318	0	0	0	0	0	NA	-2
HSO3-	HSO3-	HSO3-	aq	King2001	King2010	2025	HKF	J	-528690	-487038	139.69999999999999	-6	0	-6	0	0	0	0	0	NA	-1
H2SO3	H2SO3	H2SO3	aq	King2001	King2010	2025	HKF	J	-539190	-470049	231.90000000000001	270	0	270	0	0	0	0	0	NA	0
SO3-2	SO3-2	SO3-2	aq	King2001	King2010	2025	HKF	J	-744000	-738484	18.5	-269	0	-269	0	0	0	0	0	NA	-2
HSO3-	HSO3-	HSO3-	aq	King2001	King2010	2025	HKF	J	-755320	-716054	131.69999999999999	-18	0	-18	0	0	0	0	0	NA	-1
H2SO3	H2SO3	H2SO3	aq	King2001	King2010	2025	HKF	J	-748470	-723574	83.5	250	0	250	0	0	0	0	0	NA	0
NO3-	NO3-	NO3-	aq	King2001	King2010	2025	HKF	J	-110790	-67051.4	146.69999999999999	-69	0	-69	0	0	0	0	0	NA	-1
NO2-	NO2-	NO2-	aq	King2001	King2010	2025	HKF	J	-32220	4452.4499999999998	123	-97.5	0	-97.5	0	0	0	0	0	NA	-1
HNO2	HNO2	HNO2	aq	King2001	King2010	2025	HKF	J	-50630	-10212.8	135.56	28	0	28	0	0	0	0	0	NA	0
NH3	NH3	NH3	g	King2001	King2010	2025	HKF	J	-16410	41064.375500000002	192.77000000000001	35.68	0	35.68	51.390000000000001	0.026599999999999999	-5e-06	-548.07	758400	NA	0
NH3	NH3	NH3	aq	King2001	King2010	2025	HKF	J	-26670	5840.2759999999998	109.04000000000001	74.900000000000006	0	74.900000000000006	0	0	0	0	0	NA	0
NH4+	NH4+	NH4+	aq	King2001	King2010	2025	HKF	J	-79400	-46254.7	111.17	65.900000000000006	0	65.900000000000006	0	0	0	0	0	NA	1
PH3	PH3	PH3	g	King2001	King2010	2025	HKF	J	13400	76080.074500000002	210.22999999999999	37.090000000000003	0	37.090000000000003	26.300000000000001	0.040480000000000002	0	0	-114000	NA	0
PH3	PH3	PH3	aq	King2001	King2010	2025	HKF	J	25360	61167.815000000002	120.09999999999999	188	0	188	0	0	0	0	0	NA	0
H3PO4	H3PO4	H3PO4	aq	King2001	King2010	2025	HKF	J	-1149367	-1.10109e+06	161.91	98.700000000000003	0	98.700000000000003	0	0	0	0	0	NA	0
H2PO4-	H2PO4-	H2PO4-	aq	King2001	King2010	2025	HKF	J	-1137150	-1.10957e+06	92.5	-29.3	0	-29.3	0	0	0	0	0	NA	-1
HPO4-2	HPO4-2	HPO4-2	aq	King2001	King2010	2025	HKF	J	-1095990	-1.10598e+06	-33.5	-243.9	0	-243.9	0	0	0	0	0	NA	-2
PO4-3	PO4-3	PO4-3	aq	King2001	King2010	2025	HKF	J	-1025490	-1.09137e+06	-220.97	-480.7	0	-480.7	0	0	0	0	0	NA	-3
CO2	CO2	CO2	g	King2001	King2010	2025	HKF	J	-394370	-330629	213.78999999999999	89.189999999999998	0	89.189999999999998	87.819999999999993	-0.026442	0	-99.886	706400	NA	0
CO2	CO2	CO2	aq	King2001	King2010	2025	HKF	J	-385970	-350383	119.36	243.09999999999999	0	243.09999999999999	0	0	0	0	0	NA	0
HCO3-	HCO3-	HCO3-	aq	King2001	King2010	2025	HKF	J	-586845	-557507	98.400000000000006	-35.4	0	-35.4	0	0	0	0	0	NA	-1
CO3-2	CO3-2	CO3-2	aq	King2001	King2010	2025	HKF	J	-527899	-542806	-50	-290.8	0	-290.8	0	0	0	0	0	NA	-2
carbon	C	C	cr	King2001	King2010	2025	HKF	J	0	0	5.7400000000000002	70.840000000000003	0	70.840000000000003	60.859999999999999	-0.01024	0	-99.22	7139000	NA	0
CH4	CH4	CH4	g	King2001	King2010	2025	HKF	J	-50700	4833.4189999999999	186.25999999999999	35.700000000000003	0	35.700000000000003	119.40000000000001	0.020549999999999999	-5e-06	-2090	2814000	NA	0
CH4	CH4	CH4	aq	King2001	King2010	2025	HKF	J	-34451	-8267.47	87.819999999999993	277.39999999999998	0	277.39999999999998	0	0	0	0	0	NA	0
Na+	Na+	Na+	aq	King2001	King2010	2025	HKF	J	-262000	-244573	58.450000000000003	37.899999999999999	0	37.899999999999999	0	0	0	0	0	NA	1
NaOH	NaOH	NaOH	aq	King2001	King2010	2025	HKF	J	-417980	-404623	44.799999999999997	-13.4	0	-13.4	0	0	0	0	0	NA	0
NaF	NaF	NaF	aq	King2001	King2010	2025	HKF	J	-537940	-522973	50.200000000000003	46.899999999999999	0	46.899999999999999	0	0	0	0	0	NA	0
NaCl	NaCl	NaCl	aq	King2001	King2010	2025	HKF	J	-388740	-353797	117.2	35.600000000000001	0	35.600000000000001	0	0	0	0	0	NA	0
NaSO4-	NaSO4-	NaSO4-	aq	King2001	King2010	2025	HKF	J	-1010120	-981796	95	-16.1	0	-16.1	0	0	0	0	0	NA	-1
NaCO3-	NaCO3-	NaCO3-	aq	King2001	King2010	2025	HKF	J	-792990	-806079	-43.9	-37.9	0	-37.9	0	0	0	0	0	NA	-1
NaHCO3	NaHCO3	NaHCO3	aq	King2001	King2010	2025	HKF	J	-847890	-811844	120.90000000000001	89.5	0	89.5	0	0	0	0	0	NA	0
NaPO4-2	NaPO4-2	NaPO4-2	aq	King2001	King2010	2025	HKF	J	-1295610	-1.32557e+06	-100.5	-192.8	0	-192.8	0	0	0	0	0	NA	-2
NaHPO4-	NaHPO4-	NaHPO4-	aq	King2001	King2010	2025	HKF	J	-1360790	-1.36896e+06	-27.4	9	0	9	0	0	0	0	0	NA	-1
Ca+2	Ca+2	Ca+2	aq	King2001	King2010	2025	HKF	J	-552800	-569556	-56.2	-31.5	0	-31.5	0	0	0	0	0	NA	1
CaOH+	CaOH+	CaOH+	aq	King2001	King2010	2025	HKF	J	-716720	-708372	28	5.9000000000000004	0	5.9000000000000004	0	0	0	0	0	NA	1
portlandite	Ca(OH)2	CaH2O2	cr	King2001	King2010	2025	HKF	J	-898000	-873134	83.400000000000006	87.510000000000005	0	87.510000000000005	186.69999999999999	-0.02191	0	-1600	0	NA	0
CaF+	CaF+	CaF+	aq	King2001	King2010	2025	HKF	J	-838430	-849670	-37.7	125.90000000000001	0	125.90000000000001	0	0	0	0	0	NA	1
fluorite	Flr	CaF2	cr	King2001	King2010	2025	HKF	J	-1175300	-1.15476e+06	68.900000000000006	-1762.02	0	-1762.02	2033	-1.436	0.000504	-33120	29880000	NA	0
CaCl+	CaCl+	CaCl+	aq	King2001	King2010	2025	HKF	J	-682410	-676805	18.800000000000001	73.099999999999994	0	73.099999999999994	0	0	0	0	0	NA	1
CaCl2	CaCl2	CaCl2	aq	King2001	King2010	2025	HKF	J	-811700	-804216	25.100000000000001	129.5	0	129.5	0	0	0	0	0	NA	0
CaSO4	CaSO4	CaSO4	aq	King2001	King2010	2025	HKF	J	-1309300	-1.30307e+06	20.899999999999999	-104.6	0	-104.6	0	0	0	0	0	NA	0
anhydrite	Anh	CaSO4	cr	King2001	King2010	2025	HKF	J	-1321800	-1.28978e+06	107.40000000000001	101.27	0	101.27	372.80000000000001	-0.1574	8.0000000000000007e-05	-4330.8	1695000	NA	0
gypsum	Gp	CaH4O6S	cr	King2001	King2010	2025	HKF	J	-1797000	-1.73922e+06	193.80000000000001	183	0	183	0	0	0	0	0	NA	0
CaCO3	CaCO3	CaCO3	aq	King2001	King2010	2025	HKF	J	-1099760	-1.09663e+06	10.5	-123.9	0	-123.9	0	0	0	0	0	NA	0
CaHCO3+	CaHCO3+	CaHCO3+	aq	King2001	King2010	2025	HKF	J	-1145990	-1.11585e+06	101.09999999999999	163.09999999999999	0	163.09999999999999	0	0	0	0	0	NA	1
calcite	Cal	CaCO3	cr	King2001	King2010	2025	HKF	J	-1129100	-1.10176e+06	91.709999999999994	83.469999999999999	0	83.469999999999999	99.546000000000006	0.027137000000000001	0	0	-214810000	NA	0
CaPO4-	CaPO4-	CaPO4-	aq	King2001	King2010	2025	HKF	J	-1615170	-1.64797e+06	-110	-212.2	0	-212.2	0	0	0	0	0	NA	-1
CaHPO4	CaHPO4	CaHPO4	aq	King2001	King2010	2025	HKF	J	-1664430	-1.66172e+06	9.0999999999999996	-78.4	0	-78.4	0	0	0	0	0	NA	0
CaH2PO4+	CaH2PO4+	CaH2PO4+	aq	King2001	King2010	2025	HKF	J	-1698010	-1.66491e+06	111.02	89.200000000000003	0	89.200000000000003	0	0	0	0	0	NA	1
apatite	Ap	Ca5O13P3H	cr	King2001	King2010	2025	HKF	J	-6337100	-6.2207e+06	390.39999999999998	385.17000000000002	0	385.17000000000002	387.80000000000001	0.1186	-1.3e-05	1811	-12700000	NA	0
fluorapatite	Fap	Ca5O12P3F	cr	King2001	King2010	2025	HKF	J	-6489700	-6.37405e+06	387.89999999999998	375.94	0	375.94	754.29999999999995	-0.03026	0	-6201	-908400	NA	0

## Sheet: paired_down_new
name	abbrv	formula	state	ref1	ref2	date	model	E_units	G	H	S	Cp	V	a1.a	a2.b	a3.c	a4.d	c1.e	c2.f	omega.lambda	z.T
loellingite	Lö	FeAs2	cr	Kidari2023	ref2	2023	CGL	J	-85772	-90700	81	70.829999999999998	NA	76.689999999999998	0.0031	-603000	0	0	0	0	1300
Fe3As2	Fe3As2	Fe3As2	cr	Kidari2023	ref2	2023	CGL	J	-75300	-66400	182	124.90000000000001	NA	120.622	0.033410000000000002	-510554	1.06069	0	0	0	1090
westerveldite	Wvd	FeAs	cr	Kidari2023	ref2	2023	CGL	J	-47513	-48100	60.500711000000003	48.878999999999998	NA	102.94	-0.038504	287228	3.2524000000000002	0	0	0	1303
Fe2As	Fe2As	Fe2As	cr	Kidari2023	ref2	2023	CGL	J	-46800	-43000	102.59999999999999	75.411000000000001	NA	72.643000000000001	0.020462000000000001	-332636	7.0712400000000004	0	0	0	1090
pyrrhotite	Pyh	FeS	cr	Kidari2023	ref2	2023	CGL	J	-100121	-99800	60.309885999999999	-977.744	NA	2437.1350000000002	-9.90193	-41123870	0.011568	0	0	0	420
pyrite	Py	FeS2	cr	Kidari2023	ref2	2023	CGL	J	-171048	-182600	52.930002000000002	62.591999999999999	NA	72.386999000000003	0.00885	-1.14279e+06	7.2999999999999998	0	0	0	1350
arsenopyrite	Apy	FeAsS	cr	Kidari2023	ref2	2023	CGL	J	-139900	-147600	68.5	68.448999999999998	NA	75.510000000000005	0.00478	-754300	0	0	0	0	900
tennantite-Fe2	Tnt-Fe2	Cu10Fe2As4S13	cr	Seal1990	ref2	1990	CGL	J	-1933305	-1968600	1048.9000000000001	237043.86499999999	322.10000000000002	-627.3	792.20000000000005	-2944.1	25499.400000000001	NA	NA	NA	602
As2S5	As2S5	As2S5	cr	Bab2011	ref2	2011	CGL	J	-96770	-97980	229.40000000000001	NA	NA	NA	NA	NA	NA	NA	NA	NA	0
dimorphite	Dim	As4S3	cr	Bab2011	ref2	2011	CGL	J	-125400	-128500	229.90000000000001	NA	NA	NA	NA	NA	NA	NA	NA	NA	0
orpiment	Orp	As2S3	cr	Bab2011	ref2	2011	CGL	J	-92130	-94100	162	NA	NA	NA	NA	NA	NA	NA	NA	NA	0
realgar	Rlg	AsS	cr	Bab2011	ref2	2011	CGL	J	-37940	-39600	62.5	NA	NA	NA	NA	NA	NA	NA	NA	NA	0
enargite	Eng	Cu3AsS4	cr	Bab2011	ref2	2012	CGL	J	-179200	-172200	278	NA	NA	NA	NA	NA	NA	NA	NA	NA	0
lautite	Ltt	CuAsS	cr	Bab2011	ref2	2012	CGL	J	-69500	-64100	109	NA	NA	NA	NA	NA	NA	NA	NA	NA	0
tennantite-Cu3	Tnt-Cu3	Cu3AsS3	cr	Bab2011	ref2	2012	CGL	J	-170200	-163900	254	NA	NA	NA	NA	NA	NA	NA	NA	NA	0
wantanabeite	Wa	Cu4As2S5	cr	Bab2011	ref2	2012	CGL	J	-257800	-249800	395	NA	NA	NA	NA	NA	NA	NA	NA	NA	0
sinnerite	Sin	Cu6As4S9	cr	Mash2024	ref2	2024	CGL	J	-445300	-434600	665	NA	NA	NA	NA	NA	NA	NA	NA	NA	0
tennantite-Cu12	Tnt-Cu12	Cu12As4S13	cr	Mash2024	ref2	2024	CGL	J	-701800	-673700	1050	NA	NA	NA	NA	NA	NA	NA	NA	NA	0
enargite	Eng	Cu3AsS4	cr1	Mash2024	ref2	2025	CGL	J	-179200	-172200	286.89999999999998	449.44	292.50999999999999	449.44	NA	NA	NA	NA	NA	NA	0
H3AsO3	H3AsO3	H3AsO3	aq	Nord2014	ref2	2011	CGL	J	-639850	-740000	203.69999999999999	NA	NA	NA	NA	NA	NA	NA	NA	NA	0
H3AsO4	H3AsO3	H3AsO3	aq	Nord2014	ref2	2011	CGL	J	-766420	-901760	188	NA	NA	NA	NA	NA	NA	NA	NA	NA	0
H2AsO4-	H2AsO4-	H2AsO4-	aq	Nord2014	ref2	2014	HKF	J	-753575	-913200	106.55	NA	NA	NA	NA	NA	NA	NA	NA	NA	-1
HAsO4-2	HAsO4-2	HAsO4-2	aq	Nord2014	ref2	2014	HKF	J	-713727	910340	-17.52	NA	NA	NA	NA	NA	NA	NA	NA	NA	-2
AsO4-3	AsO4-3	AsO4-3	aq	Nord2014	ref2	2014	HKF	J	-647618	-892140	-178.2	NA	NA	NA	NA	NA	NA	NA	NA	NA	-3
claudetite	Cdt	As2O3	cr	Nord2014	ref2	2014	HKF	J	-567540	-655876	113.33	96.980000000000004	NA	NA	NA	NA	NA	NA	NA	NA	0
scorodite	Scd	FeAsO4*2H2O	cr	Nord2014	ref2	2014	HKF	J	-1284800	-1508900	-188	NA	NA	NA	NA	NA	NA	NA	NA	NA	0
kankite	Knk	FeAsO4*3.5H2O	cr	Nord2014	ref2	2014	HKF	J	-1629600	-1940200	-247.6	NA	NA	NA	NA	NA	NA	NA	NA	NA	0
arsenolite	Aso	As2O3	cr	Nord2014	ref2	2014	HKF	J	-576090	-657061	107.41	96.879999999999995	NA	NA	NA	NA	NA	NA	NA	NA	0
orpiment	Orp	As2S3	cr	Nord2014	ref2	2014	HKF	J	-84910	-85800	163.78	163	NA	NA	NA	NA	NA	NA	NA	NA	0
orpiment,amorphous	a-Orp	As2S2	cr	Nord2014	ref2	2014	HKF	J	-76800	-66900	200	NA	NA	NA	NA	NA	NA	NA	NA	NA	0
realgar,alpha	alpha-Rlg	AsS	cr	Nord2014	ref2	2014	HKF	J	-31800	-31300	62.899999999999999	NA	NA	NA	NA	NA	NA	NA	NA	NA	0
FeAsO4	FeAsO4	FeAsO4	cr	Marini2007	ref2	2007	HKF	cal	-177862	-218904	-24.7	-84.8	-13.09	-0.0391	-7.8787	8.9192999999999998	-2.4533	-45.4298	-20.3238	-0.038	0
FeHAsO4+	FeHAsO4+	FeHAsO4+	aq	Marini2007	ref2	2007	HKF	cal	-188188	-232211	-34.7	-23.4	-4.9	1.4544999999999999	-4.2306	7.3529999999999998	-2.6042	-18.2487	-7.8136	1.0693999999999999	1
FeH2AsO4+2	FeH2AsO4+2	FeH2AsO4+2	aq	Marini2007	ref2	2007	HKF	cal	-189949	-235535	-39.9	66.200000000000003	1.1000000000000001	2.4901	-1.7013	6.2670000000000003	-2.7087	30.520900000000001	10.428800000000001	1.6927000000000001	2
FeH2AsO4+	FeH2AsO4+	FeH2AsO4+	aq	Marini2007	ref2	2007	HKF	cal	-205693	-243719	1	44.899999999999999	17.600000000000001	4.3531000000000004	2.8490000000000002	4.3133999999999997	-2.8968	28.328299999999999	6.1052	0.52829999999999999	1
FeHAsO4	FeHAsO4	FeHAsO4	cr	Marini2007	ref2	2007	HKF	cal	-196961	-237958	-8.9	-5.9	-0.9	1.6263000000000001	-3.8112	7.1729000000000003	-2.621	2.5838000000000001	-4.2562	-0.038	0
FeAsO4-	FeAsO4-	FeAsO4-	aq	Marini2007	ref2	2007	HKF	cal	-186668	-218541	21.699999999999999	-57.5	-26.07	-1.3653	-11.1181	10.3101	-2.3194	-41.0801	-14.7639	1.2931999999999999	-1
FeH2AsO3+2	FeH2AsO3+2	FeH2AsO3+2	aq	Marini2007	ref2	2007	HKF	cal	-154392	-192413	-39.1	56.799999999999997	-7.3	1.3321000000000001	-4.5295	7.4813000000000001	-2.5918	24.924800000000001	8.516	1.6797	2
CuH2AsO3+	CuH2AsO3+	CuH2AsO3+	aq	Marini2007	ref2	2007	HKF	cal	-134368	-164924	3	40.5	6.5	2.8237000000000001	-0.8865	5.9172000000000002	-2.7424	25.895800000000001	5.2008000000000001	0.499	1
CuAsO4-	CuAsO4-	CuAsO4-	aq	Marini2007	ref2	2007	HKF	cal	-151743	-183607	23.100000000000001	-55.3	-26.4	-1.4178	-11.2463	10.3651	-2.3141	-39.5414	-14.3158	1.2716000000000001	-1
CuHAsO4	CuHAsO4	CuHAsO4	cr	Marini2007	ref2	2007	HKF	cal	-160044	-200797	-6.7	-3.7	-2.6	1.3964000000000001	-4.3727	7.4139999999999997	-2.5983	3.9228999999999998	-3.808	0.037999999999999999	0
CuH2AsO4+	CuH2AsO4+	CuH2AsO4+	aq	Marini2007	ref2	2007	HKF	cal	-166866	-204382	4.0999999999999996	49.899999999999999	14.9	3.9712000000000001	1.9164000000000001	4.7138	-2.8583	31.774899999999999	7.1135000000000002	0.48130000000000001	0
CaH2AsO3+	CaH2AsO3+	CaH2AsO3+	aq	Marini2007	ref2	2007	HKF	cal	-134368	-301872	17.100000000000001	36.399999999999999	13.800000000000001	3.7486000000000002	1.3726	4.9473000000000003	-2.8358	25.3584	4.3620999999999999	0.2853	1
CaAsO4-	CaAsO4-	CaAsO4-	aq	Marini2007	ref2	2007	HKF	cal	-294913	-323076	37.5	-57.2	-25.5	-1.3685	-11.1259	10.3134	-2.3191	-38.6424	-14.6886	1.0530999999999999	-1
CaHAsO4	CaHAsO4	CaHAsO4	cr	Marini2007	ref2	2007	HKF	cal	-306038	-344341	3.5	-5.6	2	2.0228000000000002	-2.8426	6.7569999999999997	-2.6615	2.8090000000000002	-4.1808	0.037999999999999999	0
CaH2AsO4+	CaH2AsO4+	CaH2AsO4+	aq	Marini2007	ref2	2007	HKF	cal	-314170	-348007	18.5	45.799999999999997	22.199999999999999	4.8948999999999998	4.1723999999999997	3.7452000000000001	-2.9515	31.2714	6.274	0.26379999999999998	1
bernalite	Bnl	Fe(OH)3	cr	Marini2007	ref2	2007	HKF	cal	-699000	NA	NA	NA	NA	NA	NA	NA	NA	NA	NA	NA	0
orpiment	alpha-Orp	As2S3	cr1	Lu2011	ref2	2011	CGL	J	-84900	-85800	163.80000000000001	163	NA	NA	NA	NA	NA	NA	NA	NA	0
goethite	Gth	FeOOH	cr	Nord2014	ref2	2014	HKF	J	-488510	-559300	60.399999999999999	NA	NA	NA	NA	NA	NA	NA	NA	NA	0
symplesite	Sym	Fe3(AsO4)2*8H2O	cr	Liu2022	ref2	2022	CGL	J	-3654040	NA	NA	NA	NA	NA	NA	NA	NA	NA	NA	NA	0
parascorodite	Pscd	FeAsO4*2H2O	cr	Liu2022	ref2	2022	CGL	J	-1282500	-1506600	-188	NA	NA	NA	NA	NA	NA	NA	NA	NA	0
wustite	Wüs	FeO	cr	Liu2022	ref2	2022	HKF	J	-251400	-266300	60.600000000000001	NA	12	3.9079999999999999	0.085739999999999997	-732500	245.59999999999999	NA	NA	NA	0
hematite	Hem	Fe2O3	cr	Liu2022	ref2	2022	HKF	J	-744440	-826290	87	103.93000000000001	NA	NA	NA	NA	NA	NA	NA	NA	0
maghemite	Mgh	Fe2O3	cr	Liu2022	ref2	2022	HKF	J	-727830	-807990	93.040000000000006	104.69	NA	NA	NA	NA	NA	NA	NA	NA	0
arsenolite	Aso	As2O3	cr	Nord2014	ref2	2022	HKF	J	-576090	-657061	107.41	96.879999999999995	NA	NA	NA	NA	NA	NA	NA	NA	0
claudetite	Cdt	As2O3	cr	Nord2014	ref2	2014	HKF	J	-576540	-655876	113.33	96.980000000000004	NA	NA	NA	NA	NA	NA	NA	NA	0
As2O5	As2O5	As2O5	cr	Liu2022	ref2	2022	HKF	J	-782449	-924870	105.40000000000001	116.52	NA	NA	NA	NA	NA	NA	NA	NA	0
H+	H+	H+	aq	Liu2022	ref2	2022	HKF	cal	0	0	0	0	0	0	0	0	0	0	0	0	1
OH-	OH-	OH-	aq	Liu2022	ref2	2022	HKF	cal	-37576	-54975	-2.61	-32.79	-4.18	1.2526999999999999	0.073800000000000004	1.8423	-2.7821	4.1500000000000004	-10.346	1.7245999999999999	-1
Fe+2	Fe+2	Fe+2	aq	Liu2022	ref2	2022	HKF	cal	-21637	-21511	-24.36	-7.9	-22.2	-0.7867	-9.6969	9.5479000000000003	-2.378	14.786	-4.6437	1.4381999999999999	2
Fe+3	Fe+3	Fe+3	aq	Liu2022	ref2	2022	HKF	cal	-3891	-11711	-66.5	-18.6	-37	-2.4256	-13.6961	11.114100000000001	-2.2127	19.0459	-6.8233	2.5811999999999999	3
SO4-2	SO4-2	SO4-2	aq	Liu2022	ref2	2022	HKF	cal	-177820	-217328	4.4199999999999999	-64.38	13.880000000000001	8.3013999999999992	-1.9846	-6.2122	-2.697	1.6399999999999999	-17.998	3.1463000000000001	-2
AsO3-3	AsO3-3	AsO3-3	aq	Liu2022	ref2	2022	HKF	cal	-154666	-211228	-36.32	-116.1	-18.7	1.0307999999999999	-5.2609	7.8090999999999999	-2.5614	-12.1352	-26.6841	5.399	-3
H2AsO3-	H2AsO3-	H2AsO3-	aq	Liu2022	ref2	2022	HKF	cal	-140454	-170827	26.960000000000001	45.18	47.68	8.5857799999999997	13.1827	0.59487999999999996	-3.32408	41.349080000000001	5.52088	0.82799999999999996	-1
ferric orthoarsenate	FeAsO4·0.75H2O	FeAsO4*0.75H2O	cr	Liu2022	ref2	2022	CGL	J	-993150	-1140380	-493.812	NA	NA	NA	NA	NA	NA	NA	NA	NA	0
tooeleite	Toe	Fe6(AsO3)4(SO4)(OH)4*4H2O	cr	Liu2022	ref2	2022	CGL	J	-5396300	-6196600	-2684.22	NA	NA	NA	NA	NA	NA	NA	NA	NA	0
bukovskyite	Buk	Fe2(AsO4)(SO4)(OH)*9H2O	cr	Liu2022	ref2	2022	CGL	J	-3968900	-4742400	-2594.33	NA	NA	NA	NA	NA	NA	NA	NA	NA	0
Fe3(AsO4)2	Fe3(AsO4)2	Fe3(AsO4)2	cr	Liu2022	ref2	2022	CGL	J	-1753930	NA	NA	NA	NA	NA	NA	NA	NA	NA	NA	NA	0
angelellite	Agl	Fe4(AsO4)2O3	cr	Liu2022	ref2	2022	CGL	J	-2319200	-2625600	-1027.67	NA	NA	NA	NA	NA	NA	NA	NA	NA	0
kamarizaite	Kmr	Fe3(AsO4)2(OH)3*3H2O	cr	Liu2022	ref2	2022	CGL	J	-3056800	-3579000	-1751.47	NA	NA	NA	NA	NA	NA	NA	NA	NA	0
Fe4(AsO4)4*3H2O	Fe4(AsO4)4*3H2O	Fe4(AsO4)4*3H2O	cr	Liu2022	ref2	2022	CGL	J	-3971460	-4559680	-1972.9	NA	NA	NA	NA	NA	NA	NA	NA	NA	0
zykaite	Fe1.23(AsO4)(SO4)0.31(OH)0.07·5.89H2O	Fe1.23(AsO4)(SO4)0.31(OH)0.07*5.89H2O	cr	Liu2022	ref2	2022	CGL	J	-2457370	-2924420	-1566.49	NA	NA	NA	NA	NA	NA	NA	NA	NA	0
bfas-1	BFAS-1	Fe(AsO4)0.73(SO4)0.27(OH)0.27*0.26H2O	cr	Liu2022	ref2	2022	CGL	J	-928230	NA	NA	NA	NA	NA	NA	NA	NA	NA	NA	NA	0
bfas-2	BFAS-2	Fe(AsO4)0.59(SO4)0.37(OH)0.49*0.28H2O	cr	Liu2022	ref2	2022	CGL	J	-948290	NA	NA	NA	NA	NA	NA	NA	NA	NA	NA	NA	0
bfas-3	BFAS-3	Fe(AsO4)0.72(SO4)0.27(OH)0.3*0.21H2O	cr	Liu2022	ref2	2022	CGL	J	-915380	NA	NA	NA	NA	NA	NA	NA	NA	NA	NA	NA	0
bfas-4	BFAS-4	Fe(AsO4)0.7(SO4)0.24(OH)0.42*0.16H2O	cr	Liu2022	ref2	2022	CGL	J	-893300	NA	NA	NA	NA	NA	NA	NA	NA	NA	NA	NA	0
H2	H2	H2	g	Liu2025	ref2	2025	HKF	J	0	0	130.68000000000001	28.82	0	28.82	7.4420000000000002	0.011707	-1e-06	410.17000000000002	-510410	NA	0
H+	H+	H+	aq	Liu2025	ref2	2025	HKF	J	0	0	0	0	0	0	0	0	0	0	0	NA	1
OH-	OH-	OH-	aq	Liu2025	ref2	2025	HKF	J	-157220	-160470	-10.9	-125	0	-125	0	0	0	0	0	NA	-1
sulfur	S	S	cr	Liu2025	ref2	2025	HKF	J	0	0	32.049999999999997	22.77	0	22.77	14.795	0.024074999999999999	0	0	71000	NA	0
H2S	H2S	H2S	g	Liu2025	ref2	2025	HKF	J	-33400	27962.251499999998	205.81	34.189999999999998	0	34.189999999999998	26.356000000000002	0.026497	-6e-06	-43.559	265990	NA	0
H2S	H2S	H2S	aq	Liu2025	ref2	2025	HKF	J	-27648	9918.8999999999996	126	178.69999999999999	0	178.69999999999999	0	0	0	0	0	NA	0
HS-	HS-	HS-	aq	Liu2025	ref2	2025	HKF	J	12243	32219.049999999999	67	-93	0	-93	0	0	0	0	0	NA	-1
S-2	S-2	S-2	aq	Liu2025	ref2	2025	HKF	J	120700	116347.00999999999	-14.6	-300	0	-300	0	0	0	0	0	NA	-2
S5-2	S5-2	S5-2	aq	Liu2025	ref2	2025	HKF	J	66960	122714	187	-180	0	-180	0	0	0	0	0	NA	-2
HS5-	HS5-	HS5-	aq	Liu2025	ref2	2025	HKF	J	32140	112342.35000000001	269	27	0	27	0	0	0	0	0	NA	-1
H2S5	H2S5	H2S5	aq	Liu2025	ref2	2025	HKF	J	9880	107673	328	297	0	297	0	0	0	0	0	NA	0
S4-2	S4-2	S4-2	aq	Liu2025	ref2	2025	HKF	J	66220	115415	165	-210	0	-210	0	0	0	0	0	NA	-2
HS-	HS-	HS-	aq	Liu2025	ref2	2025	HKF	J	27980	101623	247	267	0	267	0	0	0	0	0	NA	-1
H2S4	H2S4	H2S4	aq	Liu2025	ref2	2025	HKF	J	4000	95233.899999999994	306	273	0	273	0	0	0	0	0	NA	0
S3-2	S3-2	S3-2	aq	Liu2025	ref2	2025	HKF	J	78200	106524	95	-240	0	-240	0	0	0	0	0	NA	-3
S2-2	S2-2	S2-2	aq	Liu2025	ref2	2025	HKF	J	97170	98660.8	5	-210	0	-210	0	0	0	0	0	NA	0
S2-	S2-	S2-	aq	Liu2025	ref2	2025	HKF	J	58180	101113.60000000001	144	-105	0	-105	0	0	0	0	0	NA	-1
S2O3-2	S2O3-2	S2O3-2	aq	Liu2025	ref2	2025	HKF	J	-522580	-502622	66.939999999999998	-240	0	-240	0	0	0	0	0	NA	-2
HS2O3-	HS2O3-	HS2O3-	aq	Liu2025	ref2	2025	HKF	J	-532210	-494166	127.59999999999999	14.6	0	14.6	0	0	0	0	0	NA	-1
H2S2O3	H2S2O3	H2S2O3	aq	Liu2025	ref2	2025	HKF	J	-535550	-479408	188.30000000000001	115.09999999999999	0	115.09999999999999	0	0	0	0	0	NA	0
SO3-2	SO3-2	SO3-2	aq	Liu2025	ref2	2025	HKF	J	-487470	-496116	-29	-318	0	-318	0	0	0	0	0	NA	-2
HSO3-	HSO3-	HSO3-	aq	Liu2025	ref2	2025	HKF	J	-528690	-487038	139.69999999999999	-6	0	-6	0	0	0	0	0	NA	-1
H2SO3	H2SO3	H2SO3	aq	Liu2025	ref2	2025	HKF	J	-539190	-470049	231.90000000000001	270	0	270	0	0	0	0	0	NA	0
SO3-2	SO3-2	SO3-2	aq	Liu2025	ref2	2025	HKF	J	-744000	-738484	18.5	-269	0	-269	0	0	0	0	0	NA	-2
HSO3-	HSO3-	HSO3-	aq	Liu2025	ref2	2025	HKF	J	-755320	-716054	131.69999999999999	-18	0	-18	0	0	0	0	0	NA	-1
H2SO3	H2SO3	H2SO3	aq	Liu2025	ref2	2025	HKF	J	-748470	-723574	83.5	250	0	250	0	0	0	0	0	NA	0
CO2	CO2	CO2	g	Liu2025	ref2	2025	HKF	J	-394370	-330629	213.78999999999999	89.189999999999998	0	89.189999999999998	87.819999999999993	-0.026442	0	-99.886	706400	NA	0
CO2	CO2	CO2	aq	Liu2025	ref2	2025	HKF	J	-385970	-350383	119.36	243.09999999999999	0	243.09999999999999	0	0	0	0	0	NA	0
HCO3-	HCO3-	HCO3-	aq	Liu2025	ref2	2025	HKF	J	-586845	-557507	98.400000000000006	-35.4	0	-35.4	0	0	0	0	0	NA	-1
CO3-2	CO3-2	CO3-2	aq	Liu2025	ref2	2025	HKF	J	-527899	-542806	-50	-290.8	0	-290.8	0	0	0	0	0	NA	-2
carbon	C	C	cr	Liu2025	ref2	2025	HKF	J	0	0	5.7400000000000002	70.840000000000003	0	70.840000000000003	60.859999999999999	-0.01024	0	-99.22	7139000	NA	0
Fe(H2O)6+2	Fe(H2O)6+2	Fe(H2O)6+2	aq	Tang2024	ref2	2024	CGL	J	-581825	-581759	137.696	NA	NA	NA	NA	NA	NA	NA	NA	NA	0
Fe(H2O)5(H2AsO4)+	Fe(H2O)5(H2AsO4)2+2	Fe(H2O)5(H2AsO4)2+2	aq	Tang2024	ref2	2024	CGL	J	-813794	-813719	159.13999999999999	NA	NA	NA	NA	NA	NA	NA	NA	NA	0
Fe2(H2O)8(H2AsO4)2+2	Fe2(H2O)8(H2AsO4)2+2	Fe2(H2O)8(H2AsO4)2+2	aq	Tang2024	ref2	2024	CGL	J	-1.47472e+06	-1474596	228.96299999999999	NA	NA	NA	NA	NA	NA	NA	NA	NA	0
Fe3(H2O)12(H2AsO4)3+3	Fe3(H2O)12(H2AsO4)3+3	Fe3(H2O)12(H2AsO4)3+3	aq	Tang2024	ref2	2024	CGL	J	-2.21209e+06	-2211914	307.21300000000002	NA	NA	NA	NA	NA	NA	NA	NA	NA	0
Fe4(H2O)16(H2AsO4)4+4	Fe4(H2O)16(H2AsO4)4+4	Fe4(H2O)16(H2AsO4)4+4	aq	Tang2024	ref2	2024	CGL	J	-2.94951e+06	-2.94933e+06	386.95699999999999	NA	NA	NA	NA	NA	NA	NA	NA	NA	0
Fe5(H2O)20(H2AsO4)5+5	Fe5(H2O)20(H2AsO4)5+5	Fe5(H2O)20(H2AsO4)5+5	aq	Tang2024	ref2	2024	CGL	J	-3.68688e+06	-3.68654e+06	476.661	NA	NA	NA	NA	NA	NA	NA	NA	NA	0
Fe6(H2O)24(H2AsO4)6+6	Fe6(H2O)24(H2AsO4)6+6	Fe6(H2O)24(H2AsO4)6+6	aq	Tang2024	ref2	2024	CGL	J	-4.42428e+06	-4.42401e+06	572.28200000000004	NA	NA	NA	NA	NA	NA	NA	NA	NA	0
Fe7(H2O)28(H2AsO4)7+7	Fe7(H2O)28(H2AsO4)7+7	Fe7(H2O)28(H2AsO4)7+7	aq	Tang2024	ref2	2024	CGL	J	-5.16165e+06	-5.16143e+06	668.23400000000004	NA	NA	NA	NA	NA	NA	NA	NA	NA	0
chukanovite	Ckn	Fe2(OH)2CO3	cr	Lee2018	ref2	2018	HKF	cal	-139480	NA	NA	NA	NA	NA	NA	NA	NA	NA	NA	NA	0
